# Supplementary material for: Identification of MicroRNAs Regulating Clostridium perfringens Type C Infection in the Spleen of Diarrheic Piglets
Source: Curr Issues Mol Biol. 2023 Apr 6;45(4):3193–207. doi: 10.3390/cimb45040208 (PMC10136749; doi:10.3390/cimb45040208)
Supplement: Supplementary file 1 [file cimb-45-00208-s001.zip]

Archive with 8 entries (8 files):
- Supplementary Table S1 Summery of small RNA sequence.xls
- Supplementary Table S2 Genome localization of small RNA.xls
- Supplementary Table S3 Length distribution of the sequences in SC, SR, and SS libraries.xls
- Supplementary Table S4 Classification annotation of total reads and unique reads of small RNAs.xls
- Supplementary Table S5 Differentially expressed miRNAs in SS vs SC, SR vs SC, and SR vs SS.xls
- Supplementary Table S6 Predicted target genes of differentially expressed miRNAs in SS vs SC, SR vs SC, and SR vs SS.xlsx
- Supplementary Table S7 GO functional enrichment of predicted target genes of differentially expressed miRNAs  in SS vs SC, SR vs SC, and SR vs SS.xls
- Supplementary Table S8 KEGG pathway functional enrichment of predicted target genes of differentially expressed miRNAs  in SS vs SC, SR vs SC, and SR vs SS.xls
