# Supplementary material for: Identification of MicroRNAs Regulating Clostridium perfringens Type C Infection in the Spleen of Diarrheic Piglets
Source: Curr Issues Mol Biol. 2023 Apr 6;45(4):3193–207. doi: 10.3390/cimb45040208 (PMC10136749; doi:10.3390/cimb45040208)
Supplement: Supplementary file 1 [file cimb-45-00208-s001.zip › Supplementary Table S1 Summery of small RNA sequence.xls]

## Sheet: Sheet1
	Table S1 Summery of small RNA sequence
	Sample	total reads	N% >10%	low quality	5 adapter contamine	3 adapter null or insert null	with ployA/T/G/C	clean reads
	SC1	11004479	67 (0.00%)	19896 (0.18%)	274 (0.00%)	332079 (3.02%)	3930 (0.04%)	10648233 (96.76%)
	SC2	12335825	859 (0.01%)	35855 (0.29%)	1033 (0.01%)	304894 (2.47%)	11425 (0.09%)	11981759 (97.13%)
	SC3	12098167	919 (0.01%)	31257 (0.26%)	412 (0.00%)	323281 (2.67%)	5859 (0.05%)	11736439 (97.01%)
	SC4	10345849	558 (0.01%)	25809 (0.25%)	571 (0.01%)	292161 (2.82%)	6167 (0.06%)	10020583 (96.86%)
	SC5	12386549	879 (0.01%)	36110 (0.29%)	400 (0.00%)	325768 (2.63%)	6333 (0.05%)	12017059 (97.02%)
	SC Total	58170869	3282(0.01%)	148927(0.25%)	2690(0.00%)	1578183(2.72%)	33714(0.06%)	56404073(96.96%)
	SR1	11317148	58 (0.00%)	20013 (0.18%)	351 (0.00%)	304771 (2.69%)	4554 (0.04%)	10987401 (97.09%)
	SR2	10732637	64 (0.00%)	20545 (0.19%)	383 (0.00%)	225865 (2.10%)	4733 (0.04%)	10481047 (97.66%)
	SR3	12551097	74 (0.00%)	24056 (0.19%)	401 (0.00%)	254972 (2.03%)	5973 (0.05%)	12265621 (97.73%)
	SR4	20790106	452 (0.00%)	40506 (0.19%)	544 (0.00%)	409437 (1.97%)	8033 (0.04%)	20331134 (97.79%)
	SR5	13048529	620 (0.00%)	23654 (0.18%)	453 (0.00%)	303174 (2.32%)	4263 (0.03%)	12716365 (97.45%)
	SR Total	68439517	1268(0.00%)	128774(0.19%)	2132(0.00%)	1498219(2.22%)	27556(0.04%)	66781568(97.54%)
	SS1	14114073	363 (0.00%)	25614 (0.18%)	806 (0.01%)	279951 (1.98%)	9178 (0.07%)	13798161 (97.76%)
	SS2	12342446	280 (0.00%)	18315 (0.15%)	652 (0.01%)	245752 (1.99%)	7907 (0.06%)	12069540 (97.79%)
	SS3	13055738	321 (0.00%)	18943 (0.15%)	988 (0.01%)	430119 (3.29%)	9241 (0.07%)	12596126 (96.48%)
	SS4	12579326	285 (0.00%)	20612 (0.16%)	730 (0.01%)	323112 (2.57%)	6839 (0.05%)	12227748 (97.21%)
	SS5	12661068	290 (0.00%)	17168 (0.14%)	381 (0.00%)	476276 (3.76%)	4103 (0.03%)	12162850 (96.06%)
	SS Total	64752651	1539(0.00%)	100652(0.16%)	3557(0.01%)	1755210(2.72%)	37268(0.06%)	62854425(97.06%)
