# Supplementary material for: Identification of MicroRNAs Regulating Clostridium perfringens Type C Infection in the Spleen of Diarrheic Piglets
Source: Curr Issues Mol Biol. 2023 Apr 6;45(4):3193–207. doi: 10.3390/cimb45040208 (PMC10136749; doi:10.3390/cimb45040208)
Supplement: Supplementary file 1 [file cimb-45-00208-s001.zip › Supplementary Table S2 Genome localization of small RNA.xls]

## Sheet: Sheet1
	Table S2 Genome localization of small RNA
	Sample	Total sRNA	Mapped sRNA	"+" Mapped sRNA	"-" Mapped sRNA
	SC1	10543009	9723499(92.23%)	8050659(76.36%)	1672840(15.87%)
	SC2	11563630	10627610(91.91%)	8013759(69.30%)	2613851(22.60%)
	SC3	11557328	10440736(90.34%)	8526810(73.78%)	1913926(16.56%)
	SC4	9740433	8967783(92.07%)	7437644(76.36%)	1530139(15.71%)
	SC5	11817930	10904241(92.27%)	8985330(76.03%)	1918911(16.24%)
	SC Total	55222330	50663869(91.76%)	41014202(74.37%)	9649667(17.40%)
	SR1	10866011	10062650(92.61%)	8284085(76.24%)	1778565(16.37%)
	SR2	10383729	9665989(93.09%)	7935326(76.42%)	1730663(16.67%)
	SR3	12097110	11290094(93.33%)	9390207(77.62%)	1899887(15.71%)
	SR4	20152346	18736837(92.98%)	15824394(78.52%)	2912443(14.45%)
	SR5	12630345	11831088(93.67%)	9896850(78.36%)	1934238(15.31%)
	SR Total	66129541	61586658(93.14%)	51330862(77.43%)	10255796(15.70%)
	SS1	13409526	12503153(93.24%)	9973186(74.37%)	2529967(18.87%)
	SS2	11670256	10767176(92.26%)	8494552(72.79%)	2272624(19.47%)
	SS3	11739563	10676560(90.95%)	8162355(69.53%)	2514205(21.42%)
	SS4	12046926	11099300(92.13%)	8966870(74.43%)	2132430(17.70%)
	SS5	11926464	10655682(89.34%)	8525100(71.48%)	2130582(17.86%)
	SS Total	60792735	55701871(91.58%)	44122063(72.52%)	11579808(19.06%)
