# Supplementary material for: Identification of MicroRNAs Regulating Clostridium perfringens Type C Infection in the Spleen of Diarrheic Piglets
Source: Curr Issues Mol Biol. 2023 Apr 6;45(4):3193–207. doi: 10.3390/cimb45040208 (PMC10136749; doi:10.3390/cimb45040208)
Supplement: Supplementary file 1 [file cimb-45-00208-s001.zip › Supplementary Table S3 Length distribution of the sequences in SC, SR, and SS libraries.xls]

## Sheet: Sheet1
	Table S3 Length distribution of the sequences in SC, SR, and SS libraries
	length(nt)	SC1	SC2	SC3	SC4	SC5	SC(average)	SR1	SR2	SR3	SR4	SR5	SR(average)	SS1	SS2	SS3	SS4	SS5	SS(average)
	18	0.0053	0.014	0.0061	0.0093	0.0071	0.00836	0.0051	0.0047	0.0062	0.0064	0.0034	0.00516	0.0104	0.0119	0.0163	0.006	0.0067	0.01026
	19	0.0075	0.0165	0.0087	0.0112	0.0097	0.01072	0.0073	0.0071	0.0085	0.0068	0.0052	0.00698	0.0128	0.014	0.0183	0.0086	0.0097	0.01268
	20	0.0411	0.0503	0.0505	0.0472	0.0505	0.04792	0.0391	0.0422	0.0433	0.0426	0.0351	0.04046	0.0473	0.0508	0.0619	0.041	0.049	0.05
	21	0.1719	0.1682	0.172	0.2087	0.1905	0.18226	0.1525	0.1691	0.17	0.1787	0.1643	0.16692	0.1759	0.1691	0.1841	0.1599	0.1712	0.17204
	22	0.5377	0.477	0.529	0.4629	0.5237	0.50606	0.5386	0.5147	0.505	0.5418	0.5404	0.5281	0.4754	0.4928	0.4824	0.4918	0.5304	0.49456
	23	0.151	0.1454	0.1464	0.1311	0.1447	0.14372	0.1582	0.1617	0.1738	0.148	0.1614	0.16062	0.1781	0.1595	0.1445	0.155	0.1509	0.1576
	24	0.0539	0.0544	0.054	0.0507	0.0514	0.05288	0.0593	0.0545	0.0668	0.0475	0.0526	0.05614	0.0568	0.0596	0.0527	0.0647	0.0594	0.05864
	25	0.0062	0.0134	0.0062	0.0093	0.0053	0.00808	0.0066	0.0065	0.0061	0.0053	0.0056	0.00602	0.0097	0.0087	0.0081	0.0065	0.0054	0.00768
	26	0.0047	0.0116	0.0049	0.0079	0.0041	0.00664	0.0051	0.0059	0.0045	0.0041	0.0044	0.0048	0.0078	0.0069	0.0063	0.0054	0.0036	0.006
	27	0.0046	0.0109	0.0043	0.0066	0.0033	0.00594	0.0047	0.0064	0.0038	0.0043	0.0045	0.00474	0.0071	0.006	0.0054	0.0053	0.0031	0.00538
	28	0.0054	0.0119	0.0045	0.0053	0.0029	0.006	0.0057	0.0087	0.0038	0.0058	0.0068	0.00616	0.0068	0.0064	0.0051	0.0054	0.0035	0.00544
	29	0.0029	0.0077	0.0029	0.0042	0.0017	0.00388	0.0032	0.0052	0.0021	0.0031	0.004	0.00352	0.0039	0.0041	0.0032	0.0046	0.002	0.00356
	30	0.0025	0.0062	0.0026	0.0068	0.0016	0.00394	0.0032	0.0041	0.0018	0.0022	0.0033	0.00292	0.0029	0.0031	0.0026	0.0059	0.0015	0.0032
	31	0.0026	0.0056	0.0028	0.0105	0.0017	0.00464	0.0048	0.0042	0.0018	0.0023	0.0037	0.00336	0.0024	0.0029	0.003	0.0116	0.0015	0.00428
	32	0.0015	0.0034	0.0025	0.0078	0.0012	0.00328	0.0045	0.0025	0.0013	0.0014	0.0029	0.00252	0.0013	0.0022	0.0029	0.0172	0.0014	0.005
	33	0.0006	0.002	0.0015	0.0098	0.0005	0.00288	0.0014	0.0013	0.0006	0.0007	0.0012	0.00104	0.0006	0.0011	0.0013	0.0065	0.0006	0.00202
	34	0.0003	0.0011	0.0006	0.0096	0.0002	0.00236	0.0005	0.0007	0.0004	0.0004	0.0007	0.00054	0.0004	0.0006	0.001	0.003	0.0003	0.00106
	35	0.0001	0.0006	0.0003	0.0009	0.0001	0.0004	0.0002	0.0004	0.0001	0.0002	0.0004	0.00026	0.0003	0.0003	0.0006	0.0016	0.0002	0.0006
