# Supplementary material for: Identification of MicroRNAs Regulating Clostridium perfringens Type C Infection in the Spleen of Diarrheic Piglets
Source: Curr Issues Mol Biol. 2023 Apr 6;45(4):3193–207. doi: 10.3390/cimb45040208 (PMC10136749; doi:10.3390/cimb45040208)
Supplement: Supplementary file 1 [file cimb-45-00208-s001.zip › Supplementary Table S4 Classification annotation of total reads and unique reads of small RNAs.xls]

## Sheet: Table S4-1
Table S4-1 Classification annotation of total reads of small RNAs
Types	SC1	SC2	SC3	SC4	SC5	SC Total	SR1	SR2	SR3	SR4	SR5	SR Total	SS1	SS2	SS3	SS4	SS5	SS Total
total	9723499	10627610	10440736	8967783	10904241	50663869	10062650	9665989	11290094	18736837	11831088	61586658	12503153	10767176	10676560	11099300	10655682	55701871
	1	1	1	1	1	1	1	1	1	1	1	1	1	1	1	1	1	1
known_miRNA	4974140	4942809	4760569	4591441	5797277	25066236	5267153	5221279	6411823	9841439	6723000	33464694	6894005	5553546	4780606	5682564	4736675	27647396
	0.5116	0.4651	0.456	0.512	0.5317	0.49528	0.5234	0.5402	0.5679	0.5252	0.5682	0.54498	0.5514	0.5158	0.4478	0.512	0.4445	0.4943
rRNA	10003	33102	9961	13903	11074	78043	9698	11734	13586	21289	9503	65810	27691	19893	23015	15472	7613	93684
	0.001	0.0031	0.001	0.0016	0.001	0.00154	0.001	0.0012	0.0012	0.0011	0.0008	0.00106	0.0022	0.0018	0.0022	0.0014	0.0007	0.00166
tRNA	615	875	2421	37453	1998	43362	534	541	6673	808	639	9195	781	626	7396	10527	452	19782
	0.0001	0.0001	0.0002	0.0042	0.0002	0.00096	0.0001	0.0001	0.0006	0	0.0001	0.00018	0.0001	0.0001	0.0007	0.0009	0	0.00036
snRNA	1747	7546	1983	6035	2333	19644	1858	2241	2346	2732	1598	10775	5297	4015	5341	2956	1276	18885
	0.0002	0.0007	0.0002	0.0007	0.0002	0.0004	0.0002	0.0002	0.0002	0.0001	0.0001	0.00016	0.0004	0.0004	0.0005	0.0003	0.0001	0.00034
snoRNA	68832	109169	63842	102768	59941	404552	76120	111431	69390	160480	124037	541458	88694	75934	71915	97494	50091	384128
	0.0071	0.0103	0.0061	0.0115	0.0055	0.0081	0.0076	0.0115	0.0061	0.0086	0.0105	0.00886	0.0071	0.0071	0.0067	0.0088	0.0047	0.00688
repeat	37411	93371	47556	175442	48185	401965	62852	44815	51469	65735	44581	269452	78119	68685	74571	173693	31900	426968
	0.0038	0.0088	0.0046	0.0196	0.0044	0.00824	0.0062	0.0046	0.0046	0.0035	0.0038	0.00454	0.0062	0.0064	0.007	0.0156	0.003	0.00764
novel_miRNA	469	585	569	616	672	2911	510	433	791	792	569	3095	632	568	582	669	522	2973
	0	0.0001	0.0001	0.0001	0.0001	8e-05	0.0001	0	0.0001	0	0	4e-05	0.0001	0.0001	0.0001	0.0001	0	8e-05
exon:+	89131	157975	89376	129304	102156	567942	100576	114795	119125	185012	134693	654201	168131	132619	133614	150144	81021	665529
	0.0092	0.0149	0.0086	0.0144	0.0094	0.0113	0.01	0.0119	0.0106	0.0099	0.0114	0.01076	0.0134	0.0123	0.0125	0.0135	0.0076	0.01186
exon:-	3652	5892	5555	13458	7706	36263	8963	6915	11897	13093	9481	50349	9294	7758	11791	8846	7749	45438
	0.0004	0.0006	0.0005	0.0015	0.0007	0.00074	0.0009	0.0007	0.0011	0.0007	0.0008	0.00084	0.0007	0.0007	0.0011	0.0008	0.0007	0.0008
intron:+	18576	61961	20906	47194	20233	168870	23019	22283	23643	32979	20108	122032	47381	38452	34426	40277	13843	174379
	0.0019	0.0058	0.002	0.0053	0.0019	0.00338	0.0023	0.0023	0.0021	0.0018	0.0017	0.00204	0.0038	0.0036	0.0032	0.0036	0.0013	0.0031
intron:-	5153	8230	4951	17229	6114	41677	6446	6253	6501	10610	5567	35377	7044	6616	7009	17886	3262	41817
	0.0005	0.0008	0.0005	0.0019	0.0006	0.00086	0.0006	0.0006	0.0006	0.0006	0.0005	0.00058	0.0006	0.0006	0.0007	0.0016	0.0003	0.00076
other	4513770	5206095	5433047	3832940	4846552	23832404	4504921	4123269	4572850	8401868	4757312	26360220	5176084	4858464	5526294	4898772	5721278	26180892
	0.4642	0.4899	0.5204	0.4274	0.4445	0.46928	0.4477	0.4266	0.405	0.4484	0.4021	0.42596	0.414	0.4512	0.5176	0.4414	0.5369	0.47222

## Sheet: Table S4-2
Table S4 Classification annotation of unique reads of small RNAs
Types	SC1	SC2	SC3	SC4	SC5	SC Total	SR1	SR2	SR3	SR4	SR5	SR Total	SS1	SS2	SS3	SS4	SS5	SS Total
total	216947	537268	238095	301806	227630	1521746	222949	236322	240698	327789	210883	1238641	429705	376788	398188	279664	196357	1680702
	1	1	1	1	1	1	1	1	1	1	1	1	1	1	1	1	1	1
known_miRNA	3565	4084	3886	3888	4089	19512	3841	3668	3992	4311	3666	19478	4361	4158	4224	4226	3705	20674
	0.0164	0.0076	0.0163	0.0129	0.018	0.01424	0.0172	0.0155	0.0166	0.0132	0.0174	0.01598	0.0101	0.011	0.0106	0.0151	0.0189	0.01314
rRNA	1452	3422	1743	2848	1462	10927	1461	1719	2478	1589	1368	8615	2942	2384	3775	2311	957	12369
	0.0067	0.0064	0.0073	0.0094	0.0064	0.00724	0.0066	0.0073	0.0103	0.0048	0.0065	0.0071	0.0068	0.0063	0.0095	0.0083	0.0049	0.00716
tRNA	221	353	636	1456	519	3185	184	183	841	231	209	1648	314	246	1150	1522	196	3428
	0.001	0.0007	0.0027	0.0048	0.0023	0.0023	0.0008	0.0008	0.0035	0.0007	0.001	0.00136	0.0007	0.0007	0.0029	0.0054	0.001	0.00214
snRNA	953	2496	1026	1013	1029	6517	1031	1213	1024	1400	979	5647	2076	1753	1929	1201	745	7704
	0.0044	0.0046	0.0043	0.0034	0.0045	0.00424	0.0046	0.0051	0.0043	0.0043	0.0046	0.00458	0.0048	0.0047	0.0048	0.0043	0.0038	0.00448
snoRNA	3698	6277	4675	6457	4474	25581	3925	4631	4576	5003	4540	22675	5805	5233	5915	6688	3423	27064
	0.017	0.0117	0.0196	0.0214	0.0197	0.01788	0.0176	0.0196	0.019	0.0153	0.0215	0.0186	0.0135	0.0139	0.0149	0.0239	0.0174	0.01672
repeat	11992	38965	10359	22667	11069	95052	12076	13595	12912	19600	11884	70067	30403	24609	20352	14225	9204	98793
	0.0553	0.0725	0.0435	0.0751	0.0486	0.059	0.0542	0.0575	0.0536	0.0598	0.0564	0.0563	0.0708	0.0653	0.0511	0.0509	0.0469	0.057
novel_miRNA	184	210	189	174	230	987	182	174	237	256	204	1053	235	222	222	220	191	1090
	0.0008	0.0004	0.0008	0.0006	0.001	0.00072	0.0008	0.0007	0.001	0.0008	0.001	0.00086	0.0005	0.0006	0.0006	0.0008	0.001	0.0007
exon:+	19606	61692	16901	35514	20417	154130	21666	24013	28436	36676	21498	132289	55258	40269	39169	34199	13777	182672
	0.0904	0.1148	0.071	0.1177	0.0897	0.09672	0.0972	0.1016	0.1181	0.1119	0.1019	0.10614	0.1286	0.1069	0.0984	0.1223	0.0702	0.10528
exon:-	839	1686	949	1799	1367	6640	1017	915	1739	2119	1008	6798	1441	1269	2360	1809	676	7555
	0.0039	0.0031	0.004	0.006	0.006	0.0046	0.0046	0.0039	0.0072	0.0065	0.0048	0.0054	0.0034	0.0034	0.0059	0.0065	0.0034	0.00452
intron:+	12929	46735	11378	26834	11782	109658	13769	15553	14203	23122	13560	80207	35348	28096	21893	15538	9101	109976
	0.0596	0.087	0.0478	0.0889	0.0518	0.06702	0.0618	0.0658	0.059	0.0705	0.0643	0.06428	0.0823	0.0746	0.055	0.0556	0.0463	0.06276
intron:-	3018	5477	2768	3118	4057	18438	3266	2967	3775	7219	3272	20499	4875	4541	4552	3769	2141	19878
	0.0139	0.0102	0.0116	0.0103	0.0178	0.01276	0.0146	0.0126	0.0157	0.022	0.0155	0.01608	0.0113	0.0121	0.0114	0.0135	0.0109	0.01184
other	158490	365871	183585	196038	167135	1071119	160531	167691	166485	226263	148695	869665	286647	264008	292647	193956	152241	1189499
	0.7305	0.681	0.7711	0.6495	0.7342	0.71326	0.72	0.7096	0.6917	0.6903	0.7051	0.70334	0.6671	0.7007	0.7349	0.6935	0.7753	0.7143
