# Supplementary material for: Identification of MicroRNAs Regulating Clostridium perfringens Type C Infection in the Spleen of Diarrheic Piglets
Source: Curr Issues Mol Biol. 2023 Apr 6;45(4):3193–207. doi: 10.3390/cimb45040208 (PMC10136749; doi:10.3390/cimb45040208)
Supplement: Supplementary file 1 [file cimb-45-00208-s001.zip › Supplementary Table S5 Differentially expressed miRNAs in SS vs SC, SR vs SC, and SR vs SS.xls]

## Sheet: SSvsSC
sRNA	SS_Readcount	SC_Readcount	log2FoldChange	pval	padj	significant
ssc-miR-107	4166.73	3393.34	0.29286	0.00011339	0.030472	TRUE
novel_186	4.03691	0	1.3168	0.00012776	0.030472	TRUE
ssc-miR-206	170.805	245.193	-0.49749	0.00025832	0.041072	TRUE
ssc-miR-7134-3p	3447.66	4575	-0.39667	0.00070522	0.084097	TRUE
ssc-miR-125b	23949.9	15278	0.60194	0.0010401	0.099222	TRUE
ssc-miR-215	22.5451	44.3176	-0.80786	0.0022376	0.17789	TRUE
ssc-miR-331-3p	311.794	220.894	0.46812	0.0045579	0.2524	TRUE
ssc-miR-196a	26.3997	44.8302	-0.66682	0.0047309	0.2524	TRUE
ssc-miR-532-3p	552.504	389.082	0.47404	0.0047623	0.2524	TRUE
ssc-miR-21	1.03848e+06	771558	0.40734	0.0083142	0.39659	TRUE
ssc-miR-143-3p	849500	1.07267e+06	-0.32568	0.0094422	0.40945	TRUE
ssc-miR-339-5p	6905.56	5159.93	0.39636	0.016157	0.63834	TRUE
ssc-miR-126-5p	3060.95	2434.13	0.31792	0.019291	0.63834	TRUE
ssc-miR-9841-3p	133.008	90.098	0.4992	0.021088	0.63834	TRUE
ssc-miR-199b-3p	111717	77355.6	0.47978	0.021411	0.63834	TRUE
ssc-miR-199a-3p	111724	77362	0.47976	0.021412	0.63834	TRUE
ssc-miR-451	28198.6	45815.6	-0.58941	0.023018	0.64586	TRUE
novel_258	1.44139	5.87645	-0.7506	0.030766	0.81531	TRUE
ssc-miR-23a	12004.9	9694.39	0.29567	0.036842	0.89987	TRUE
ssc-miR-27a	11013.5	8845.52	0.30209	0.039133	0.89987	TRUE
ssc-miR-202-5p	1.70327	7.26175	-0.6995	0.039617	0.89987	TRUE
ssc-miR-378b-3p	2647.42	2031.24	0.35646	0.044723	0.93167	TRUE
novel_240	6.89553	3.1731	0.69114	0.046629	0.93167	TRUE
novel_611	22.9929	11.6968	0.6567	0.046876	0.93167	TRUE
ssc-miR-151-3p	12120.3	16396.4	-0.39684	0.050633	0.94371	FALSE
ssc-miR-345-3p	128.813	101.516	0.32443	0.053445	0.94371	FALSE
ssc-miR-181c	299.318	221.383	0.39395	0.0547	0.94371	FALSE
ssc-miR-9858-5p	2.23488	5.69697	-0.67824	0.055932	0.94371	FALSE
ssc-miR-345-5p	179.583	124.69	0.45521	0.057374	0.94371	FALSE
ssc-miR-7138-5p	208.667	140.391	0.48094	0.063377	0.9711	FALSE
ssc-miR-2483	33.4921	21.333	0.51918	0.065705	0.9711	FALSE
novel_529	7.90557	1.35672	0.57071	0.066474	0.9711	FALSE
ssc-miR-30e-3p	2337.05	2831.91	-0.26468	0.068591	0.9711	FALSE
ssc-miR-532-5p	12498.8	15005.2	-0.25277	0.073906	0.9711	FALSE
ssc-let-7i	152695	181582	-0.24046	0.076891	0.9711	FALSE
ssc-miR-152	32101.2	25038.3	0.33152	0.076989	0.9711	FALSE
novel_558	0.183406	1.45886	-0.51075	0.078503	0.9711	FALSE
ssc-miR-17-5p	10802.9	9165.35	0.22868	0.084465	0.9711	FALSE
ssc-miR-342	1.52876	0.212363	0.50894	0.085245	0.9711	FALSE
ssc-miR-183	46.3439	67.0825	-0.44384	0.088333	0.9711	FALSE
novel_479	90.1214	133.163	-0.46259	0.088551	0.9711	FALSE
ssc-miR-628	85.533	122.485	-0.43794	0.088987	0.9711	FALSE
ssc-miR-4334-3p	1329.9	1020.27	0.34637	0.093917	0.9711	FALSE
novel_255	3.05426	5.98229	-0.57834	0.096324	0.9711	FALSE
ssc-miR-140-5p	2028.43	1679.97	0.2579	0.099015	0.9711	FALSE
ssc-miR-374a-5p	14093.4	12061.9	0.21642	0.10332	0.9711	FALSE
ssc-miR-30a-3p	2278.32	2760.06	-0.26112	0.10889	0.9711	FALSE
novel_746	0	0.897194	-0.3623	0.11047	0.9711	FALSE
ssc-miR-199b-5p	15978.5	12438.9	0.32722	0.11516	0.9711	FALSE
ssc-miR-15b	1824.33	2415.69	-0.35811	0.11523	0.9711	FALSE
ssc-miR-218-5p	8558.82	11944.8	-0.40569	0.11593	0.9711	FALSE
ssc-miR-208b	0	0.79717	-0.35297	0.11619	0.9711	FALSE
novel_490	0	0.775661	-0.3508	0.11753	0.9711	FALSE
ssc-miR-133a-3p	2847.47	3451.2	-0.2612	0.1181	0.9711	FALSE
novel_595	2.20319	0.425698	0.46478	0.11882	0.9711	FALSE
ssc-miR-187	31.5551	42.9377	-0.37717	0.12021	0.9711	FALSE
ssc-miR-146b	12900.6	9435.16	0.38485	0.12651	0.9711	FALSE
ssc-miR-10a-3p	309.759	240.873	0.32549	0.1268	0.9711	FALSE
novel_583	0.344802	1.52932	-0.46919	0.12955	0.9711	FALSE
ssc-miR-20b	2052.82	1655.01	0.28686	0.12989	0.9711	FALSE
ssc-miR-7140-5p	1.54324	0	0.33413	0.13007	0.9711	FALSE
ssc-miR-30c-3p	537.726	658.447	-0.27126	0.13697	0.9711	FALSE
ssc-miR-29b	648.935	1104.7	-0.50032	0.13922	0.9711	FALSE
novel_661	2.2277	4.30733	-0.51641	0.14438	0.9711	FALSE
ssc-miR-190a	126.112	100.849	0.2896	0.14569	0.9711	FALSE
novel_322	1.17379	0	0.31263	0.14681	0.9711	FALSE
ssc-miR-486	625.786	779.78	-0.2894	0.15358	0.9711	FALSE
novel_561	2.9446	1.27182	0.49449	0.1574	0.9711	FALSE
ssc-miR-194a	594.601	484.893	0.27034	0.15978	0.9711	FALSE
novel_471	0.36674	1.55628	-0.41893	0.15995	0.9711	FALSE
ssc-miR-20a	25947.9	21986.9	0.22574	0.16513	0.9711	FALSE
novel_810	1.20393	0	0.28883	0.16551	0.9711	FALSE
ssc-miR-7143-3p	1.86799	3.71283	-0.49204	0.16608	0.9711	FALSE
ssc-miR-28-5p	2151.36	1846.64	0.20966	0.16713	0.9711	FALSE
novel_607	0.196072	1.00953	-0.36457	0.17662	0.9711	FALSE
ssc-miR-7139-5p	37.5403	47.3451	-0.29328	0.17747	0.9711	FALSE
ssc-miR-196b-5p	11.9628	7.47859	0.4508	0.17897	0.9711	FALSE
ssc-miR-22-3p	5.8491	2.8518	0.47527	0.18	0.9711	FALSE
novel_513	0.379406	1.52509	-0.37581	0.18713	0.9711	FALSE
ssc-miR-542-3p	2806.37	2326.06	0.25005	0.18842	0.9711	FALSE
novel_534	0.603053	0	0.26933	0.18967	0.9711	FALSE
novel_714	0.602982	0	0.26932	0.18968	0.9711	FALSE
ssc-miR-499-5p	1175.05	1056.04	0.14865	0.19075	0.9711	FALSE
ssc-miR-885-3p	0	0.702595	-0.25421	0.19231	0.9711	FALSE
novel_645	0.568378	0	0.26453	0.19436	0.9711	FALSE
ssc-miR-95	1021.33	1311.89	-0.3121	0.1978	0.9711	FALSE
ssc-miR-19b	4891.16	4274.15	0.18627	0.19789	0.9711	FALSE
ssc-miR-24-2-5p	113.513	141.727	-0.28313	0.19954	0.9711	FALSE
ssc-miR-155-5p	2760.4	3295.09	-0.23664	0.20234	0.9711	FALSE
ssc-miR-199a-5p	58978	50511.3	0.21055	0.20573	0.9711	FALSE
ssc-miR-185	6062.54	4487.17	0.35129	0.20832	0.9711	FALSE
ssc-miR-505	710.002	637.072	0.15096	0.21184	0.9711	FALSE
ssc-miR-146a-3p	0.773794	0	0.2423	0.21222	0.9711	FALSE
novel_362	0	0.660056	-0.23448	0.21302	0.9711	FALSE
ssc-miR-1306-5p	129.733	156.729	-0.24619	0.21379	0.9711	FALSE
novel_686	0.746074	0	0.23972	0.21511	0.9711	FALSE
ssc-miR-153	3.04659	6.31787	-0.4292	0.22054	0.9711	FALSE
ssc-miR-16	12241.7	14152.1	-0.1977	0.22193	0.9711	FALSE
novel_302	0.540802	1.73787	-0.37102	0.22277	0.9711	FALSE
ssc-miR-374a-3p	4560.95	5209.99	-0.18293	0.22641	0.9711	FALSE
ssc-miR-6782-3p	3.56388	1.53296	0.40324	0.22933	0.9711	FALSE
novel_493	0.379406	1.2917	-0.34427	0.23562	0.9711	FALSE
novel_282	1.43511	0.376259	0.34341	0.23619	0.9711	FALSE
ssc-miR-10b	16244.1	19972.4	-0.26461	0.23804	0.9711	FALSE
ssc-miR-24-1-5p	515.154	593.504	-0.19177	0.24322	0.9711	FALSE
ssc-miR-671-3p	30.6043	36.6923	-0.23838	0.2456	0.9711	FALSE
ssc-miR-7135-5p	9.79812	14.6583	-0.38917	0.24732	0.9711	FALSE
ssc-miR-128	3351.4	3725.29	-0.14743	0.24838	0.9711	FALSE
ssc-miR-7137-5p	58.1388	49.0718	0.21984	0.25111	0.9711	FALSE
ssc-miR-148a-3p	464772	582444	-0.28056	0.25277	0.9711	FALSE
ssc-miR-30b-5p	11397	10309.7	0.14012	0.25354	0.9711	FALSE
novel_486	0.56274	0	0.20604	0.25617	0.9711	FALSE
novel_461	0.550146	0	0.20438	0.25836	0.9711	FALSE
ssc-miR-340	12116.7	9852.63	0.26202	0.25966	0.9711	FALSE
novel_272	0.518864	0	0.19992	0.26434	0.9711	FALSE
ssc-miR-708-5p	628.299	510.316	0.26237	0.26536	0.9711	FALSE
ssc-miR-96-5p	18.1836	28.0605	-0.38308	0.26664	0.9711	FALSE
novel_782	0.506198	0	0.19814	0.26675	0.9711	FALSE
ssc-miR-490-5p	1.47977	0.446721	0.30388	0.27303	0.9711	FALSE
ssc-miR-935	2.39302	1.06109	0.35872	0.27498	0.9711	FALSE
novel_351	0.161396	0.823466	-0.26351	0.27679	0.9711	FALSE
novel_202	13.3221	10.056	0.32863	0.27823	0.9711	FALSE
novel_722	0.183334	0.872419	-0.26236	0.28077	0.9711	FALSE
ssc-miR-545-3p	30.5292	49.6154	-0.38123	0.2814	0.9711	FALSE
novel_508	0.929552	0.212849	0.26937	0.28206	0.9711	FALSE
novel_735	0.736945	2.26419	-0.30762	0.2845	0.9711	FALSE
ssc-let-7c	18866.8	16593.9	0.17475	0.28672	0.9711	FALSE
ssc-miR-9788-3p	3.50684	1.95665	0.37553	0.28806	0.9711	FALSE
ssc-miR-193a-5p	196.924	161.589	0.25008	0.28976	0.9711	FALSE
novel_814	0	0.399401	-0.17395	0.29113	NA	FALSE
novel_696	0	0.397769	-0.17367	0.29156	NA	FALSE
novel_856	0	0.397769	-0.17367	0.29156	NA	FALSE
ssc-miR-222	630.815	468.694	0.32297	0.29178	0.9711	FALSE
novel_634	0.528136	1.43093	-0.31589	0.29529	0.9711	FALSE
ssc-miR-23b	7719.88	7111.15	0.11568	0.29764	0.9711	FALSE
ssc-miR-217	19.851	15.7239	0.26552	0.29847	0.9711	FALSE
ssc-miR-9843-3p	128.901	151.981	-0.21231	0.30084	0.9711	FALSE
ssc-miR-148b-5p	318.992	343.934	-0.10695	0.30089	0.9711	FALSE
ssc-miR-219a	7.51655	10.1441	-0.31681	0.30262	0.9711	FALSE
ssc-miR-92a	24633.2	27857.3	-0.16746	0.30703	0.9711	FALSE
ssc-miR-125a	13294.7	11282.7	0.2139	0.30784	0.9711	FALSE
ssc-miR-194b-5p	7.34657	10.2185	-0.32833	0.30872	0.9711	FALSE
novel_422	0.724208	0.16341	0.25676	0.31136	0.9711	FALSE
ssc-miR-182	2985.24	3614.84	-0.24018	0.31479	0.9711	FALSE
novel_484	0.419647	0	0.16556	0.31539	0.9711	FALSE
ssc-miR-424-5p	289.445	236.645	0.24895	0.31633	0.9711	FALSE
novel_725	50.1308	68.411	-0.3201	0.31848	0.9711	FALSE
novel_396	0.406982	0	0.16341	0.31887	NA	FALSE
novel_456	0.406982	0	0.16341	0.31887	NA	FALSE
novel_576	0.406982	0	0.16341	0.31887	NA	FALSE
novel_805	0.406982	0	0.16341	0.31887	NA	FALSE
novel_727	0	0.703074	-0.15634	0.31901	0.9711	FALSE
novel_239	3.50206	5.36483	-0.34637	0.31948	0.9711	FALSE
ssc-miR-143-5p	11815.7	10254.4	0.18868	0.31985	0.9711	FALSE
ssc-miR-7137-3p	13.1718	9.20632	0.33044	0.32144	0.9711	FALSE
ssc-miR-181a	46028.7	41530.2	0.14199	0.32369	0.9711	FALSE
novel_412	0.161396	0.89768	-0.21638	0.32448	0.9711	FALSE
ssc-miR-145-3p	7321.6	6273	0.2023	0.32649	0.9711	FALSE
novel_499	0.379406	0	0.15872	0.32658	NA	FALSE
novel_825	0.36674	0	0.15641	0.33044	NA	FALSE
ssc-miR-142-5p	15720.5	13772.6	0.17732	0.33096	0.9711	FALSE
ssc-miR-204	248.629	205.944	0.23617	0.33227	0.9711	FALSE
novel_279	1.47221	0.65957	0.29899	0.3363	0.9711	FALSE
novel_815	0.506198	1.29333	-0.29435	0.33714	0.9711	FALSE
ssc-miR-769-5p	1090.76	1201.43	-0.13415	0.33824	0.9711	FALSE
ssc-miR-491	49.2881	40.417	0.23658	0.3392	0.9711	FALSE
ssc-miR-423-5p	7018.75	7823.07	-0.1486	0.3415	0.9711	FALSE
novel_667	2.73166	1.67122	0.3345	0.34479	0.9711	FALSE
ssc-miR-151-5p	1216.64	1428.11	-0.20659	0.34722	0.9711	FALSE
ssc-miR-365-5p	12.0976	8.98618	0.3071	0.35085	0.9711	FALSE
ssc-miR-374b-5p	9830.74	8750.32	0.15776	0.35148	0.9711	FALSE
ssc-miR-155-3p	0.826557	0.212849	0.22235	0.35531	0.9711	FALSE
ssc-miR-195	721.155	824.423	-0.17747	0.35765	0.9711	FALSE
ssc-miR-212	26.1036	31.9773	-0.23906	0.35785	0.9711	FALSE
novel_597	0.733408	1.66796	-0.28222	0.35836	0.9711	FALSE
novel_503	1.15869	0.425698	0.2548	0.36045	0.9711	FALSE
novel_520	1.15869	0.425698	0.2548	0.36045	0.9711	FALSE
ssc-miR-15a	787.213	937.79	-0.21927	0.36239	0.9711	FALSE
ssc-miR-139-3p	113.865	95.6576	0.21704	0.36366	0.9711	FALSE
ssc-miR-184	20.8063	30.2971	-0.31666	0.36585	0.9711	FALSE
ssc-miR-652	47.1712	53.3237	-0.16581	0.36799	0.9711	FALSE
ssc-miR-504	245.365	275.701	-0.15503	0.36879	0.9711	FALSE
novel_642	10.0817	13.1722	-0.28054	0.36985	0.9711	FALSE
novel_257	3.01345	4.61638	-0.317	0.37227	0.9711	FALSE
novel_751	1.65722	0.800986	0.28547	0.37384	0.9711	FALSE
novel_698	0.839295	0.16341	0.19166	0.37536	0.9711	FALSE
ssc-miR-1	48206.2	61228.8	-0.26531	0.37562	0.9711	FALSE
ssc-miR-382	66.4133	48.9401	0.29564	0.37617	0.9711	FALSE
ssc-miR-214	5199.29	6020.04	-0.18975	0.37862	0.9711	FALSE
novel_284	2.06428	3.48615	-0.3066	0.3825	0.9711	FALSE
ssc-miR-129a-5p	524.797	644.04	-0.24055	0.38314	0.9711	FALSE
ssc-miR-124a	1.17685	0.470349	0.23519	0.39078	0.9711	FALSE
ssc-miR-664-3p	310.289	272.821	0.17032	0.39161	0.9711	FALSE
novel_259	0.769944	0.16341	0.18371	0.39347	0.9711	FALSE
ssc-miR-138	213.889	267.984	-0.25273	0.39434	0.9711	FALSE
novel_555	1.49236	0.637575	0.2438	0.39611	0.9711	FALSE
ssc-miR-17-3p	70.7521	55.8589	0.25818	0.39697	0.9711	FALSE
ssc-miR-181d-5p	1554.14	1388.31	0.15137	0.39863	0.9711	FALSE
ssc-miR-450a	1401.22	1191.74	0.20268	0.40089	0.9711	FALSE
ssc-miR-30b-3p	56.2889	47.5142	0.20839	0.40559	0.9711	FALSE
ssc-miR-105-1	2.09713	3.10482	-0.29542	0.40568	0.9711	FALSE
ssc-miR-99a	86501.2	77598.6	0.1464	0.40579	0.9711	FALSE
novel_505	1.32719	0.684831	0.25863	0.40708	0.9711	FALSE
ssc-miR-376a-5p	4.22005	5.77697	-0.28605	0.41027	0.9711	FALSE
ssc-miR-1307	1364.98	1263.78	0.1079	0.41034	0.9711	FALSE
ssc-miR-676-5p	1.05249	0.425212	0.22039	0.41196	0.9711	FALSE
ssc-miR-361-5p	936.429	1045.75	-0.14786	0.41297	0.9711	FALSE
novel_265	0.223576	0.682712	-0.19031	0.41303	0.9711	FALSE
ssc-miR-542-5p	19.4458	15.1669	0.25578	0.41629	0.9711	FALSE
ssc-miR-7143-5p	0.183334	0.588623	-0.18618	0.41666	0.9711	FALSE
ssc-let-7g	182622	206647	-0.16276	0.4168	0.9711	FALSE
novel_428	3.26132	2.09383	0.28736	0.41743	0.9711	FALSE
ssc-miR-296-3p	200.573	182.571	0.12966	0.4194	0.9711	FALSE
novel_525	0.550146	1.26377	-0.22099	0.42037	0.9711	FALSE
ssc-miR-615	3.08648	1.67025	0.26045	0.42111	0.9711	FALSE
novel_171	19.9606	16.184	0.22212	0.42228	0.9711	FALSE
novel_776	0.392143	0	0.10727	0.42315	NA	FALSE
novel_820	0.392143	0	0.10727	0.42315	NA	FALSE
ssc-miR-133a-5p	156.058	136.581	0.17301	0.42438	0.9711	FALSE
novel_437	0	0.326821	-0.10281	0.42591	NA	FALSE
novel_441	0	0.326821	-0.10281	0.42591	NA	FALSE
novel_205	10.2179	7.59217	0.26619	0.43095	0.9711	FALSE
novel_406	0.366812	0	0.10348	0.43201	NA	FALSE
novel_672	0.223576	0.611765	-0.18041	0.43486	0.9711	FALSE
ssc-miR-205	11.2588	15.7565	-0.27291	0.43702	0.9711	FALSE
ssc-miR-30d	51409	55745.8	-0.11174	0.44151	0.9711	FALSE
novel_246	2.29523	3.36777	-0.27274	0.44249	0.9711	FALSE
ssc-miR-101	103314	89988.6	0.17572	0.44322	0.9711	FALSE
ssc-miR-450b-3p	2.91167	1.91006	0.26902	0.44351	0.9711	FALSE
novel_674	2.23095	1.34065	0.25558	0.44453	0.9711	FALSE
ssc-miR-92b-3p	403.805	442.353	-0.12403	0.44968	0.9711	FALSE
novel_798	0.196072	0.70634	-0.15772	0.45094	0.9711	FALSE
ssc-miR-191	32437.6	34082.3	-0.070083	0.45136	0.9711	FALSE
ssc-miR-24-3p	20414.2	19021.4	0.09841	0.45178	0.9711	FALSE
novel_438	0.322792	0.822981	-0.19511	0.45777	0.9711	FALSE
novel_544	5.87278	7.9143	-0.25436	0.45838	0.9711	FALSE
ssc-miR-140-3p	23388.4	21869.9	0.093628	0.46517	0.9711	FALSE
novel_719	2.41496	1.53095	0.24873	0.46565	0.9711	FALSE
ssc-miR-34a	13.984	10.9258	0.23493	0.46964	0.9711	FALSE
novel_376	0.344802	0.822495	-0.1891	0.47197	0.9711	FALSE
novel_480	2.94759	1.55253	0.22119	0.47536	0.9711	FALSE
ssc-miR-30c-1-3p	55.0937	60.3618	-0.1216	0.47563	0.9711	FALSE
novel_248	1.98197	3.10481	-0.25047	0.47734	0.9711	FALSE
novel_403	0.161396	0.539184	-0.14493	0.47815	0.9711	FALSE
ssc-miR-1468	1871.13	1726.74	0.11003	0.48279	0.9711	FALSE
ssc-miR-370	13.4443	11.2304	0.20504	0.48431	0.9711	FALSE
novel_605	1.2084	0.659085	0.20528	0.48507	0.9711	FALSE
novel_771	0.863666	0.326821	0.17085	0.48806	0.9711	FALSE
novel_615	1.7616	1.0826	0.23262	0.48824	0.9711	FALSE
ssc-miR-1839-5p	64.6984	73.4915	-0.15699	0.48835	0.9711	FALSE
ssc-let-7f	174238	196197	-0.15268	0.48955	0.9711	FALSE
novel_377	0	0.235991	-0.07774	0.49139	NA	FALSE
ssc-miR-30e-5p	30802.4	27312.3	0.15401	0.49223	0.9711	FALSE
novel_518	0	0.234358	-0.077414	0.49234	NA	FALSE
novel_552	0	0.234358	-0.077414	0.49234	NA	FALSE
novel_639	0	0.234358	-0.077414	0.49234	NA	FALSE
novel_640	0	0.234358	-0.077414	0.49234	NA	FALSE
novel_741	0	0.234358	-0.077414	0.49234	NA	FALSE
ssc-miR-9819-5p	0	0.234358	-0.077414	0.49234	NA	FALSE
ssc-miR-326	84.2868	66.0575	0.23091	0.49291	0.9711	FALSE
ssc-miR-22-5p	0.379406	0.824128	-0.18026	0.49335	0.9711	FALSE
ssc-miR-135	35.2572	28.3149	0.2231	0.49559	0.9711	FALSE
ssc-miR-362	1203.77	1124.6	0.094417	0.49777	0.9711	FALSE
ssc-miR-369	214.266	176.126	0.20914	0.50099	0.9711	FALSE
ssc-miR-9860-5p	17.0048	19.7704	-0.18706	0.50152	0.9711	FALSE
ssc-miR-425-5p	3471.21	3949.11	-0.16144	0.50205	0.9711	FALSE
ssc-miR-29a	9259.75	8626.99	0.097528	0.50408	0.9711	FALSE
novel_386	0	0.212849	-0.072959	0.50558	NA	FALSE
novel_393	0	0.212849	-0.072959	0.50558	NA	FALSE
novel_446	0	0.212849	-0.072959	0.50558	NA	FALSE
novel_452	0	0.212849	-0.072959	0.50558	NA	FALSE
novel_519	0	0.212849	-0.072959	0.50558	NA	FALSE
novel_700	0	0.212849	-0.072959	0.50558	NA	FALSE
novel_710	0	0.212849	-0.072959	0.50558	NA	FALSE
novel_778	0	0.212849	-0.072959	0.50558	NA	FALSE
novel_268	3.0193	4.23867	-0.23641	0.5057	0.9711	FALSE
novel_454	0	0.212363	-0.072854	0.5059	NA	FALSE
novel_868	0	0.212363	-0.072854	0.5059	NA	FALSE
novel_512	1.43553	2.51946	-0.21385	0.50721	0.9711	FALSE
ssc-miR-103	41153.3	38391	0.095904	0.50768	0.9711	FALSE
novel_670	0.540802	0.212363	0.14933	0.511	0.9711	FALSE
novel_523	5.75143	3.94991	0.23121	0.51126	0.9711	FALSE
novel_420	2.9262	4.02849	-0.23136	0.51369	0.9711	FALSE
ssc-miR-32	1804.88	2151.29	-0.1946	0.51637	0.9711	FALSE
novel_528	0.223576	0	0.071119	0.51978	NA	FALSE
novel_673	0.223576	0	0.071119	0.51978	NA	FALSE
novel_875	0.223576	0	0.071119	0.51978	NA	FALSE
ssc-miR-105-2	0.223576	0	0.071119	0.51978	NA	FALSE
ssc-miR-361-3p	2792.29	3071.59	-0.126	0.52185	0.9711	FALSE
ssc-miR-325	0.894805	0.470349	0.17038	0.52212	0.9711	FALSE
ssc-miR-190b	5.96818	4.6391	0.2197	0.52384	0.9711	FALSE
novel_577	0.929695	0.399401	0.15136	0.52878	0.9711	FALSE
ssc-miR-7141-5p	2.47001	3.86108	-0.21553	0.53052	0.9711	FALSE
novel_325	0.550074	1.11004	-0.17184	0.53189	0.9711	FALSE
novel_350	0.196072	0	0.065508	0.53734	NA	FALSE
novel_358	0.196072	0	0.065508	0.53734	NA	FALSE
novel_389	0.196072	0	0.065508	0.53734	NA	FALSE
novel_409	0.196072	0	0.065508	0.53734	NA	FALSE
novel_554	0.196072	0	0.065508	0.53734	NA	FALSE
novel_750	0.196072	0	0.065508	0.53734	NA	FALSE
novel_758	0.196072	0	0.065508	0.53734	NA	FALSE
ssc-miR-671-5p	70.5545	78.7333	-0.1419	0.5404	0.9711	FALSE
ssc-miR-18a	424.848	489.393	-0.167	0.54128	0.9711	FALSE
novel_371	0	0.16341	-0.061078	0.54377	NA	FALSE
novel_808	0	0.16341	-0.061078	0.54377	NA	FALSE
novel_871	0	0.16341	-0.061078	0.54377	NA	FALSE
novel_392	0.183406	0	0.062683	0.54655	NA	FALSE
novel_541	0.183406	0	0.062683	0.54655	NA	FALSE
novel_656	0.183406	0	0.062683	0.54655	NA	FALSE
novel_695	0.183406	0	0.062683	0.54655	NA	FALSE
novel_744	0.183406	0	0.062683	0.54655	NA	FALSE
novel_828	0.183406	0	0.062683	0.54655	NA	FALSE
ssc-miR-383	0.183406	0	0.062683	0.54655	NA	FALSE
novel_360	0.183334	0	0.062667	0.54661	NA	FALSE
novel_442	0.183334	0	0.062667	0.54661	NA	FALSE
novel_862	0.183334	0	0.062667	0.54661	NA	FALSE
novel_870	0.183334	0	0.062667	0.54661	NA	FALSE
ssc-miR-2320-5p	427.91	387.814	0.12791	0.54679	0.9711	FALSE
ssc-miR-425-3p	460.046	436.918	0.071084	0.55288	0.9711	FALSE
ssc-miR-2320-3p	45.0683	40.7688	0.13346	0.5537	0.9711	FALSE
ssc-miR-7	16572.3	18208.9	-0.12304	0.55372	0.9711	FALSE
ssc-miR-885-5p	1.30179	1.97816	-0.20126	0.55661	0.9711	FALSE
novel_675	1.30518	0.824614	0.18851	0.55915	0.9711	FALSE
ssc-miR-148b-3p	16891.5	17976.3	-0.085746	0.56146	0.9711	FALSE
novel_449	0.419647	0.871383	-0.13854	0.56327	0.9711	FALSE
novel_847	0.550146	0.212849	0.11792	0.56373	0.9711	FALSE
novel_419	0.161396	0	0.057436	0.56439	NA	FALSE
novel_563	0.161396	0	0.057436	0.56439	NA	FALSE
novel_784	0.161396	0	0.057436	0.56439	NA	FALSE
novel_800	0.161396	0	0.057436	0.56439	NA	FALSE
novel_832	0.161396	0	0.057436	0.56439	NA	FALSE
ssc-miR-218-3p	0.161396	0	0.057436	0.56439	NA	FALSE
ssc-miR-224	3.19104	4.48583	-0.20088	0.56772	0.9711	FALSE
ssc-miR-19a	449.869	501.842	-0.13642	0.57026	0.9711	FALSE
novel_326	0.553539	0.985906	-0.15582	0.57212	0.9711	FALSE
ssc-miR-455-3p	626.36	587.2	0.089606	0.57398	0.9711	FALSE
ssc-miR-7144-3p	0.562883	0.235991	0.11457	0.57657	0.9711	FALSE
ssc-miR-429	12.5807	17.0209	-0.19686	0.57769	0.9711	FALSE
novel_705	6.92363	5.76951	0.18152	0.58083	0.9711	FALSE
ssc-miR-1296-5p	43.0391	39.9167	0.10771	0.58122	0.9711	FALSE
ssc-miR-455-5p	3003.54	3321.93	-0.12757	0.58326	0.9711	FALSE
ssc-miR-328	492.174	450.832	0.11415	0.58691	0.9711	FALSE
ssc-miR-493-5p	27.3655	32.8558	-0.17817	0.58776	0.9711	FALSE
novel_201	17.9633	16.0023	0.1371	0.59212	0.9711	FALSE
novel_388	0.550003	0.16341	0.090197	0.59294	0.9711	FALSE
novel_801	0.72428	0.376259	0.13875	0.5949	0.9711	FALSE
ssc-miR-493-3p	11.3518	8.83035	0.18847	0.59503	0.9711	FALSE
novel_855	0.161396	0.446721	-0.10218	0.59883	0.9711	FALSE
ssc-let-7a	88719.9	93089.1	-0.066997	0.60237	0.9711	FALSE
ssc-miR-221-3p	2176.89	1929.61	0.14194	0.60623	0.9711	FALSE
novel_488	2.44008	1.74532	0.17332	0.60729	0.9711	FALSE
ssc-miR-450c-3p	6.99948	8.26687	-0.16655	0.60734	0.9711	FALSE
novel_791	0.183334	0.470349	-0.099978	0.61005	0.9711	FALSE
novel_159	27.0536	32.8334	-0.17091	0.62102	0.9711	FALSE
ssc-miR-432-3p	0.183406	0.448354	-0.096449	0.62118	0.9711	FALSE
ssc-miR-489	0.183406	0.446721	-0.096197	0.62198	0.9711	FALSE
ssc-miR-133b	158.8	176.668	-0.12985	0.62282	0.9711	FALSE
novel_485	1.36404	0.896047	0.14606	0.62793	0.9711	FALSE
ssc-miR-1271	9.21266	7.69776	0.16153	0.63037	0.9711	FALSE
ssc-miR-193a-3p	11.2989	8.88035	0.17044	0.63108	0.9711	FALSE
ssc-miR-148a-5p	1014.78	1073.13	-0.075743	0.63309	0.9711	FALSE
ssc-miR-365-3p	410.218	371.221	0.1219	0.63834	0.9711	FALSE
ssc-miR-7135-3p	24.1254	26.7309	-0.12527	0.64299	0.9711	FALSE
novel_256	3.82642	4.78416	-0.16375	0.64427	0.9711	FALSE
ssc-miR-371-5p	0.550218	0.212849	0.077865	0.6453	0.9711	FALSE
novel_578	0.223576	0.470349	-0.090845	0.64566	0.9711	FALSE
novel_743	0.357468	0.70634	-0.10774	0.64753	0.9711	FALSE
ssc-miR-378	15205.6	15877.3	-0.06011	0.64851	0.9711	FALSE
ssc-miR-1277	25.5522	22.2332	0.14177	0.64913	0.9711	FALSE
novel_811	0.183334	0.399401	-0.087423	0.65071	0.9711	FALSE
ssc-let-7d-5p	4712.87	4876.7	-0.04801	0.65933	0.9711	FALSE
ssc-miR-4332	3.89054	4.92121	-0.15652	0.65955	0.9711	FALSE
novel_439	0.68026	0.326821	0.092197	0.66159	0.9711	FALSE
novel_384	0.183406	0.468716	-0.070176	0.67077	0.9711	FALSE
ssc-miR-30a-5p	124012	132257	-0.084404	0.67985	0.9711	FALSE
novel_614	0.540874	0.84449	-0.11607	0.68061	0.9711	FALSE
ssc-miR-186	14897.6	14294.1	0.057159	0.68902	0.9711	FALSE
ssc-miR-150	3466.24	3690.31	-0.082181	0.68969	0.9711	FALSE
ssc-miR-487b	0.982387	0.682712	0.11482	0.69046	0.9711	FALSE
ssc-miR-98	3776.24	3891.39	-0.042253	0.69141	0.9711	FALSE
novel_204	0.947856	1.39069	-0.12005	0.69458	0.9711	FALSE
novel_742	0.850929	1.27248	-0.11517	0.69947	0.9711	FALSE
ssc-miR-1343	194.239	184.043	0.071691	0.70447	0.9711	FALSE
ssc-miR-31	22.3143	24.4267	-0.10924	0.70767	0.9711	FALSE
ssc-miR-574	935.542	896.74	0.058669	0.70868	0.9711	FALSE
ssc-miR-27b-3p	159381	150936	0.072178	0.70965	0.9711	FALSE
novel_264	3.58266	2.93124	0.13021	0.70976	0.9711	FALSE
novel_687	0.81382	0.471982	0.079742	0.71004	0.9711	FALSE
novel_540	1.50125	1.90558	-0.12882	0.71032	0.9711	FALSE
ssc-miR-7136-3p	3.40795	4.11658	-0.13096	0.71227	0.9711	FALSE
ssc-miR-497	383.118	365.919	0.060866	0.71474	0.9711	FALSE
novel_434	1.20603	0.872419	0.11313	0.7148	0.9711	FALSE
novel_475	2.15043	1.6911	0.12556	0.7161	0.9711	FALSE
ssc-miR-29c	453.109	490.812	-0.09621	0.7172	0.9711	FALSE
ssc-miR-7857-3p	9.76617	8.69718	0.11453	0.72036	0.9711	FALSE
ssc-miR-450b-5p	1646.43	1767.93	-0.088029	0.72241	0.9711	FALSE
novel_627	0.667523	1.08739	-0.086019	0.72349	0.9711	FALSE
novel_547	0.956984	0.661689	0.094995	0.72405	0.9711	FALSE
ssc-miR-4331	2.2586	2.68391	-0.12479	0.72512	0.9711	FALSE
ssc-miR-376c	6.26478	5.33956	0.12447	0.72609	0.9711	FALSE
ssc-miR-129a-3p	71.1558	79.6504	-0.11315	0.72667	0.9711	FALSE
ssc-miR-28-3p	14109.9	14394.8	-0.028388	0.72705	0.9711	FALSE
novel_857	0.711614	0.425698	0.073281	0.7279	0.9711	FALSE
novel_816	1.22106	1.74744	-0.10084	0.73015	0.9711	FALSE
novel_731	6.87402	6.21508	0.11767	0.73065	0.9711	FALSE
ssc-miR-92b-5p	8.39796	7.40597	0.11107	0.73089	0.9711	FALSE
ssc-miR-331-5p	164.013	171.517	-0.059657	0.73126	0.9711	FALSE
ssc-miR-450c-5p	1760.35	1640.88	0.08646	0.7321	0.9711	FALSE
ssc-miR-30c-5p	31094.8	29921.7	0.052749	0.73219	0.9711	FALSE
ssc-miR-146a-5p	20332.8	21071.8	-0.049282	0.73229	0.9711	FALSE
novel_296	1.19894	0.86975	0.099534	0.73598	0.9711	FALSE
novel_580	1.19894	0.86975	0.099534	0.73598	0.9711	FALSE
novel_837	0.223576	0.425698	-0.055317	0.73661	0.9711	FALSE
novel_382	0.406982	0.234358	0.065219	0.73759	0.9711	FALSE
ssc-miR-27b-5p	63.1986	67.4859	-0.077381	0.7397	0.9711	FALSE
ssc-miR-10a-5p	37334.7	38849.5	-0.054158	0.7405	0.9711	FALSE
ssc-miR-1839-3p	0.36674	0.212363	0.062771	0.74375	0.9711	FALSE
novel_482	4.1725	4.83117	-0.11567	0.74415	0.9711	FALSE
novel_458	1.08724	0.844976	0.099413	0.74642	0.9711	FALSE
novel_790	0.379406	0.53967	-0.075314	0.7475	0.9711	FALSE
novel_469	1.40421	1.05946	0.10077	0.75016	0.9711	FALSE
novel_297	0.711471	0.939071	-0.092394	0.75132	0.9711	FALSE
ssc-miR-664-5p	212.98	219.363	-0.038449	0.75155	0.9711	FALSE
ssc-miR-7139-3p	3.91968	4.41658	-0.11119	0.75167	0.9711	FALSE
ssc-miR-99b	8346.35	8096.48	0.042289	0.75231	0.9711	FALSE
novel_702	0.379406	0.234358	0.060645	0.75403	0.9711	FALSE
novel_453	0.630486	0.376259	0.073268	0.75434	0.9711	FALSE
novel_267	0.603053	0.376259	0.078536	0.75531	0.9711	FALSE
ssc-miR-106a	1561.63	1490.23	0.06191	0.75594	0.9711	FALSE
ssc-miR-9851-3p	2.88737	3.3216	-0.11021	0.75639	0.9711	FALSE
ssc-miR-26a	235903	228948	0.041552	0.75853	0.9711	FALSE
novel_651	0.34473	0.212363	0.058438	0.75966	0.9711	FALSE
ssc-miR-421-5p	0.36674	0.234358	0.058361	0.76239	0.9711	FALSE
ssc-miR-499-3p	1.79649	1.31436	0.092612	0.76412	0.9711	FALSE
novel_606	0.603053	0.8005	-0.079	0.7642	0.9711	FALSE
ssc-miR-139-5p	2851.62	2756.51	0.046608	0.765	0.9711	FALSE
ssc-miR-2366	3.96723	3.36299	0.10444	0.76826	0.9711	FALSE
ssc-miR-421-3p	90.2267	94.6809	-0.059543	0.76884	0.9711	FALSE
novel_733	0.322792	0.16341	0.04603	0.76888	0.9711	FALSE
novel_807	0.357468	0.234358	0.056383	0.76976	0.9711	FALSE
ssc-miR-130b	170.964	179.728	-0.064457	0.77449	0.9711	FALSE
novel_421	0.447152	0.659085	-0.058695	0.77865	0.9711	FALSE
ssc-miR-339-3p	11.1972	10.3396	0.092074	0.78056	0.9711	FALSE
novel_788	0.575477	0.375774	0.064643	0.78189	0.9711	FALSE
ssc-miR-7134-5p	656.715	630.726	0.053264	0.78517	0.9711	FALSE
novel_487	0.854062	1.03746	-0.078594	0.78614	0.9711	FALSE
ssc-miR-7144-5p	15.4759	16.4198	-0.074113	0.78789	0.9711	FALSE
ssc-miR-216	3.4174	4.07484	-0.089577	0.79015	0.9711	FALSE
ssc-miR-132	123.04	131.526	-0.075503	0.79196	0.9711	FALSE
novel_314	0.575477	0.751547	-0.063318	0.79751	0.9711	FALSE
ssc-miR-676-3p	871.633	844.344	0.043089	0.79782	0.9711	FALSE
ssc-miR-7138-3p	5.31293	4.80213	0.090142	0.7989	0.9711	FALSE
ssc-miR-9	4812.4	4977.9	-0.04546	0.80123	0.9711	FALSE
ssc-miR-9-1	4812.4	4977.9	-0.04546	0.80123	0.9711	FALSE
novel_443	1.3822	1.59604	-0.081558	0.80224	0.9711	FALSE
ssc-miR-192	364.705	370.61	-0.026226	0.80412	0.9711	FALSE
novel_470	0.76445	0.53967	0.069691	0.80416	0.9711	FALSE
ssc-miR-137	10.9504	10.2565	0.076744	0.80737	0.97163	FALSE
ssc-miR-423-3p	9247.04	9558.1	-0.044304	0.80959	0.97163	FALSE
ssc-miR-7142-5p	0.758883	0.915929	-0.065147	0.81317	0.97163	FALSE
novel_339	0.366812	0.235991	0.037966	0.81459	0.97163	FALSE
ssc-miR-374b-3p	193.225	198.288	-0.0393	0.81993	0.97163	FALSE
novel_649	0.562812	0.44884	0.057244	0.82071	0.97163	FALSE
ssc-miR-545-5p	4.57035	4.1418	0.077084	0.82216	0.97163	FALSE
ssc-miR-582	293.338	283.76	0.042428	0.82331	0.97163	FALSE
ssc-miR-34c	478.828	516.758	-0.074375	0.82338	0.97163	FALSE
novel_823	0.322792	0.212849	0.034911	0.82612	0.97163	FALSE
ssc-miR-145-5p	97005.7	100397	-0.04496	0.82758	0.97163	FALSE
novel_848	0.746218	0.888	-0.058237	0.82904	0.97163	FALSE
ssc-miR-7142-3p	167.393	162.336	0.037971	0.83267	0.97349	FALSE
novel_716	0.540874	0.425698	0.046754	0.84143	0.97701	FALSE
ssc-let-7d-3p	568.132	579.43	-0.026651	0.84433	0.97701	FALSE
ssc-miR-144	1352.82	1451.49	-0.066321	0.84462	0.97701	FALSE
ssc-miR-874	79.1909	81.839	-0.045199	0.84667	0.97701	FALSE
ssc-miR-320	6506.56	6355.19	0.032006	0.84839	0.97701	FALSE
novel_787	0.969722	0.774028	0.057341	0.85054	0.97701	FALSE
ssc-miR-122	170.952	159.94	0.062684	0.85205	0.97701	FALSE
ssc-let-7e	10376.9	10653.2	-0.034958	0.8539	0.97701	FALSE
ssc-miR-181b	8757.71	8568.46	0.029739	0.85411	0.97701	FALSE
ssc-miR-136	49.7695	53.0732	-0.060023	0.86177	0.98341	FALSE
ssc-miR-9810-3p	0.724136	0.633759	0.046269	0.86937	0.98533	FALSE
ssc-miR-500	828.568	847.59	-0.030204	0.86947	0.98533	FALSE
ssc-miR-18b	34.4362	35.9697	-0.049116	0.87312	0.98533	FALSE
ssc-miR-100	19028.1	19588.8	-0.036462	0.87846	0.98533	FALSE
ssc-miR-127	3080.72	2943.4	0.046923	0.88386	0.98533	FALSE
novel_332	0.764378	0.871934	-0.039189	0.89537	0.98533	FALSE
ssc-miR-219b-3p	1.10361	1.19924	-0.041883	0.8982	0.98533	FALSE
novel_738	1.92272	2.21645	-0.034455	0.89902	0.98533	FALSE
novel_761	2.59784	2.87633	-0.044197	0.90048	0.98533	FALSE
ssc-miR-363	13723.9	13496.1	0.02241	0.90243	0.98533	FALSE
novel_192	13.2479	13.808	-0.034947	0.90597	0.98533	FALSE
ssc-miR-376a-3p	1.64052	1.6868	-0.036997	0.90667	0.98533	FALSE
ssc-miR-221-5p	244.466	248.618	-0.021894	0.90732	0.98533	FALSE
novel_249	5.03559	5.22433	-0.0399	0.9098	0.98533	FALSE
ssc-miR-758	0.791882	0.872419	-0.031617	0.91248	0.98533	FALSE
novel_531	0.366668	0.446721	-0.020382	0.91917	0.98533	FALSE
ssc-miR-126-3p	106484	107885	-0.017623	0.91965	0.98533	FALSE
novel_804	0.982531	0.918703	0.029116	0.92085	0.98533	FALSE
novel_359	0.379478	0.44884	-0.022209	0.92173	0.98533	FALSE
novel_840	0.550218	0.471982	0.016651	0.92275	0.98533	FALSE
novel_662	0.91703	1.06279	-0.02045	0.92384	0.98533	FALSE
novel_676	0.518864	0.589108	-0.022632	0.92485	0.98533	FALSE
ssc-miR-1306-3p	34.6621	35.3565	-0.018873	0.9253	0.98533	FALSE
novel_468	0.161396	0.212363	-0.013654	0.92586	NA	FALSE
ssc-miR-381	1.99792	1.96897	-0.030512	0.92668	0.98533	FALSE
novel_329	0.183406	0.234358	-0.012771	0.93228	0.98533	FALSE
novel_504	0.183406	0.234358	-0.012771	0.93228	0.98533	FALSE
ssc-miR-324	47.8251	49.7198	-0.029386	0.93407	0.98533	FALSE
novel_765	1.24864	1.1498	0.026686	0.93426	0.98533	FALSE
ssc-miR-1285	199.2	193.61	0.026816	0.93736	0.98533	FALSE
ssc-miR-4338	0.550218	0.610617	-0.018435	0.93771	0.98533	FALSE
ssc-miR-2411	18.6576	19.0523	-0.020833	0.93955	0.98533	FALSE
novel_423	0.40691	0.447207	-0.016891	0.94058	0.98533	FALSE
novel_773	0.406982	0.446721	-0.016787	0.94094	0.98533	FALSE
novel_270	2.28214	2.44591	-0.0256	0.94143	0.98533	FALSE
ssc-miR-338	17.437	16.9599	0.023073	0.94469	0.98533	FALSE
novel_477	0.196072	0.235991	-0.01043	0.94505	0.98533	FALSE
novel_796	0.196072	0.234358	-0.010142	0.94653	0.98533	FALSE
ssc-miR-9820-5p	0.223576	0.16341	0.0095992	0.94821	NA	FALSE
novel_298	1.23041	1.17506	0.020544	0.94895	0.98533	FALSE
novel_211	4.23286	4.19134	0.022237	0.94955	0.98533	FALSE
ssc-miR-551a	31.6514	32.3317	-0.020387	0.95101	0.98533	FALSE
novel_418	0.183334	0.212849	-0.0088176	0.95268	NA	FALSE
novel_669	0.183406	0.212849	-0.0088023	0.95276	NA	FALSE
novel_843	0.183334	0.212363	-0.0087241	0.95317	NA	FALSE
novel_865	0.183406	0.212363	-0.0087088	0.95325	NA	FALSE
novel_537	0.40691	0.425212	-0.013101	0.9538	0.98533	FALSE
ssc-miR-142-3p	21014.3	21297.4	-0.015806	0.954	0.98533	FALSE
novel_729	0.366668	0.399401	-0.010946	0.95633	0.98533	FALSE
novel_271	1.01225	1.1327	-0.01372	0.95652	0.98533	FALSE
novel_863	0.366812	0.397769	-0.010643	0.95753	0.98533	FALSE
novel_253	2.61024	2.4244	0.017515	0.96012	0.98533	FALSE
ssc-miR-432-5p	25.0096	25.3869	-0.015715	0.9606	0.98533	FALSE
ssc-miR-769-3p	100.92	99.8921	0.0088456	0.96261	0.98533	FALSE
novel_850	0.196072	0.212849	-0.0061793	0.96705	0.98776	FALSE
ssc-miR-708-3p	218.254	219.541	-0.0074991	0.97872	0.9963	FALSE
ssc-miR-9785-5p	0.447152	0.447207	-0.0051693	0.97959	0.9963	FALSE
novel_602	0.161396	0.16341	-0.0031375	0.98239	NA	FALSE
novel_243	3.10946	3.11991	0.0058087	0.98694	0.99675	FALSE
novel_230	5.6438	5.55892	0.0050972	0.9877	0.99675	FALSE
ssc-miR-744	739.148	738.175	0.0017044	0.98772	0.99675	FALSE
ssc-miR-149	488.603	490.083	-0.0035983	0.98839	0.99675	FALSE
novel_356	0.183406	0.16341	0.0017786	0.99016	NA	FALSE
novel_500	0.183406	0.16341	0.0017786	0.99016	NA	FALSE
novel_757	0.183406	0.16341	0.0017786	0.99016	NA	FALSE
novel_383	0.183334	0.16341	0.0017634	0.99025	NA	FALSE
novel_610	0.183334	0.16341	0.0017634	0.99025	NA	FALSE
novel_834	0.183334	0.16341	0.0017634	0.99025	NA	FALSE
ssc-miR-181d-3p	0.183334	0.16341	0.0017634	0.99025	NA	FALSE
novel_754	17.1811	17.1089	0.0031491	0.99183	0.9981	FALSE
ssc-miR-452	24.2354	24.2479	0.0016546	0.99626	0.99898	FALSE
ssc-miR-130a	854.48	855.42	-0.0011431	0.99688	0.99898	FALSE
novel_704	1.17846	1.10036	0.0001614	0.99957	0.99957	FALSE
novel_291	0	0	NA	NA	NA	NA
novel_521	0	0	NA	NA	NA	NA
novel_697	0	0	NA	NA	NA	NA
novel_753	0	0	NA	NA	NA	NA
novel_779	0	0	NA	NA	NA	NA
novel_783	0	0	NA	NA	NA	NA
novel_867	0	0	NA	NA	NA	NA
ssc-miR-210	220.828	153.914	0.41204	NA	NA	NA
ssc-miR-335	101.494	54.5825	0.66093	NA	NA	NA
ssc-miR-424-3p	0	0	NA	NA	NA	NA
ssc-miR-4337	0	0	NA	NA	NA	NA
ssc-miR-490-3p	32.0223	22.1697	0.34105	NA	NA	NA
ssc-miR-7136-5p	40.3187	97.688	-0.81785	NA	NA	NA
ssc-miR-7140-3p	7.6182	0	0.63267	NA	NA	NA
ssc-miR-9796-3p	0	0	NA	NA	NA	NA

## Sheet: SRvsSC
sRNA	SR_Readcount	SC_Readcount	log2FoldChange	pval	padj	significant
ssc-miR-196a	22.3056	45.4967	-0.92215	0.0001002	0.050098	TRUE
ssc-miR-133b	94.1676	179.171	-0.85112	0.00037773	0.094431	TRUE
ssc-miR-10a-5p	53566.4	39400	0.42996	0.0031663	0.29256	TRUE
ssc-miR-21	1.05232e+06	782768	0.41499	0.0033542	0.29256	TRUE
ssc-miR-133a-3p	2537.96	3501.19	-0.44885	0.0034096	0.29256	TRUE
novel_186	2.60133	0	1.1701	0.0039327	0.29256	TRUE
ssc-miR-2483	40.7088	21.6555	0.80038	0.0040958	0.29256	TRUE
ssc-miR-4332	1.05787	4.98956	-1.2064	0.0048259	0.30162	TRUE
ssc-miR-335	147.886	55.3654	1.0382	0.0061113	0.33952	TRUE
ssc-miR-497	269.517	371.335	-0.44479	0.0076763	0.38381	TRUE
ssc-miR-16	10364.4	14350.9	-0.44924	0.010008	0.45492	TRUE
ssc-miR-138	156.087	271.873	-0.70397	0.011926	0.49693	TRUE
ssc-miR-10a-3p	362.675	244.502	0.52741	0.014993	0.5133	TRUE
ssc-miR-345-5p	80.9556	126.495	-0.5858	0.015106	0.5133	TRUE
novel_583	0	1.54922	-0.91659	0.016096	0.5133	TRUE
ssc-miR-146b	15578.8	9567.63	0.6293	0.016898	0.5133	TRUE
ssc-miR-15a	604.962	951.12	-0.59157	0.017957	0.5133	TRUE
ssc-miR-29b	488.497	1119.09	-0.88405	0.018885	0.5133	TRUE
ssc-miR-187	27.3369	43.5542	-0.58875	0.021499	0.5133	TRUE
ssc-miR-6782-3p	6.54899	1.55248	0.97664	0.022872	0.5133	TRUE
novel_258	1.68469	5.95672	-0.96933	0.023436	0.5133	TRUE
ssc-miR-545-3p	18.7686	50.3303	-0.92517	0.023533	0.5133	TRUE
ssc-miR-129a-3p	59.4058	80.8132	-0.43266	0.023684	0.5133	TRUE
ssc-miR-18b	17.7909	36.4572	-0.79785	0.025455	0.5133	TRUE
ssc-miR-218-5p	8012.5	12106.6	-0.54301	0.025665	0.5133	TRUE
ssc-miR-29c	299.686	497.689	-0.63597	0.027884	0.51707	TRUE
ssc-miR-1839-3p	1.99559	0.215352	0.90118	0.027922	0.51707	TRUE
ssc-miR-4334-3p	769.987	1035.18	-0.40528	0.029997	0.5234	TRUE
ssc-miR-219a	5.34389	10.2801	-0.7517	0.031332	0.5234	TRUE
novel_725	34.1993	69.3856	-0.77964	0.031404	0.5234	TRUE
ssc-miR-7144-5p	28.4015	16.6628	0.63622	0.033131	0.53438	TRUE
ssc-miR-139-3p	140.812	97.0629	0.49455	0.034568	0.54013	TRUE
ssc-miR-221-5p	332.926	252.234	0.37971	0.036523	0.55339	TRUE
novel_512	0.343939	2.54842	-0.82934	0.041256	0.60671	TRUE
ssc-miR-144	651.199	1472.22	-0.80471	0.043619	0.62312	TRUE
ssc-miR-15b	1730.58	2449.26	-0.46139	0.046195	0.6416	TRUE
ssc-miR-153	1.59905	6.38664	-0.84361	0.047568	0.64281	TRUE
ssc-miR-185	7723.15	4553.35	0.63222	0.050215	0.66072	FALSE
novel_816	0	1.76786	-0.66188	0.052044	0.66724	FALSE
ssc-miR-324	20.8732	50.4532	-0.7986	0.053798	0.67248	FALSE
ssc-miR-195	644.058	836.582	-0.35856	0.056074	0.68383	FALSE
ssc-miR-24-2-5p	110.185	143.671	-0.36336	0.058282	0.68447	FALSE
ssc-miR-885-5p	0.376979	2.00238	-0.77887	0.058864	0.68447	FALSE
ssc-miR-130b	132.158	182.268	-0.429	0.063454	0.72107	FALSE
ssc-miR-151-5p	1038.7	1448.49	-0.43882	0.067781	0.75312	FALSE
ssc-miR-99b	9814.68	8214.82	0.24991	0.071337	0.77109	FALSE
ssc-miR-142-3p	14090.6	21609.1	-0.53121	0.073613	0.77109	FALSE
ssc-miR-326	40.0407	66.9958	-0.59919	0.076484	0.77109	FALSE
ssc-miR-199b-5p	16610.5	12612.2	0.37151	0.078743	0.77109	FALSE
ssc-miR-2411	27.457	19.3176	0.44752	0.085039	0.77109	FALSE
novel_695	0.915696	0	0.57811	0.08555	0.77109	FALSE
ssc-miR-7857-3p	14.7986	8.83484	0.59907	0.085823	0.77109	FALSE
novel_297	0	0.95517	-0.54833	0.087628	0.77109	FALSE
ssc-miR-7138-5p	199.717	142.488	0.43804	0.08797	0.77109	FALSE
novel_595	1.98055	0.43076	0.69581	0.089508	0.77109	FALSE
ssc-miR-130a	590.728	866.782	-0.48315	0.090647	0.77109	FALSE
ssc-miR-155-5p	2703.16	3343.03	-0.2931	0.095944	0.77109	FALSE
ssc-miR-7140-3p	1.70504	0	0.52494	0.097705	0.77109	FALSE
ssc-miR-769-5p	1073.45	1218.34	-0.17805	0.098612	0.77109	FALSE
ssc-miR-27b-5p	93.1809	68.4559	0.40681	0.098934	0.77109	FALSE
novel_484	0.907135	0	0.53545	0.099403	0.77109	FALSE
ssc-miR-216	1.44691	4.13434	-0.70386	0.099503	0.77109	FALSE
ssc-let-7f	293966	198980	0.4855	0.10076	0.77109	FALSE
ssc-miR-181c	176.773	224.583	-0.32842	0.10495	0.77109	FALSE
ssc-miR-18a	328.062	496.041	-0.50228	0.10826	0.77109	FALSE
novel_268	1.84066	4.29453	-0.6751	0.1093	0.77109	FALSE
novel_735	0.286183	2.285	-0.58954	0.1096	0.77109	FALSE
ssc-miR-208b	0	0.810245	-0.4942	0.11006	0.77109	FALSE
novel_490	0	0.787835	-0.49098	0.11153	0.77109	FALSE
novel_561	3.04271	1.28902	0.68075	0.11188	0.77109	FALSE
novel_753	0.793709	0	0.50643	0.1149	0.77109	FALSE
ssc-let-7g	274981	209675	0.36077	0.11653	0.77109	FALSE
ssc-miR-27b-3p	193878	153206	0.31925	0.11778	0.77109	FALSE
ssc-miR-628	89.7793	124.366	-0.41939	0.11954	0.77109	FALSE
ssc-miR-190a	81.6571	102.309	-0.31713	0.12071	0.77109	FALSE
ssc-miR-371-5p	1.25107	0.21538	0.58419	0.12296	0.77109	FALSE
ssc-miR-7135-3p	19.4787	27.1268	-0.43275	0.12308	0.77109	FALSE
ssc-miR-32	1404.06	2181.5	-0.51633	0.12354	0.77109	FALSE
ssc-miR-222	734.798	475.371	0.51101	0.12667	0.77109	FALSE
novel_434	2.5281	0.883902	0.64839	0.12795	0.77109	FALSE
novel_284	1.38408	3.52911	-0.64845	0.13076	0.77109	FALSE
ssc-miR-190b	7.80042	4.70287	0.56049	0.13087	0.77109	FALSE
ssc-miR-19a	379.716	508.593	-0.38187	0.13172	0.77109	FALSE
novel_296	2.59434	0.880696	0.6367	0.13335	0.77109	FALSE
novel_580	2.59434	0.880696	0.6367	0.13335	0.77109	FALSE
ssc-miR-7136-5p	57.1896	98.8689	-0.5719	0.13384	0.77109	FALSE
ssc-miR-26a	273484	232251	0.22807	0.13506	0.77109	FALSE
novel_563	0.908709	0	0.45757	0.13571	0.77109	FALSE
novel_540	0.662552	1.93193	-0.61673	0.13908	0.77716	FALSE
ssc-miR-148b-3p	22256.2	18239.9	0.27299	0.14146	0.77716	FALSE
ssc-miR-361-3p	3968.74	3116.81	0.32374	0.14332	0.77716	FALSE
novel_272	0.787332	0	0.44179	0.14498	0.77716	FALSE
novel_265	0	0.690928	-0.42521	0.14532	0.77716	FALSE
ssc-miR-374a-5p	10789.6	12234.1	-0.17753	0.14743	0.77716	FALSE
ssc-miR-145-5p	133494	101817	0.35549	0.14863	0.77716	FALSE
ssc-miR-9858-5p	2.84418	5.76613	-0.60292	0.14921	0.77716	FALSE
ssc-miR-2320-5p	495.582	393.546	0.31037	0.15379	0.78776	FALSE
novel_329	1.15329	0.23779	0.53319	0.15499	0.78776	FALSE
ssc-miR-193a-5p	200.335	163.934	0.27326	0.15918	0.78776	FALSE
ssc-miR-30b-5p	9172.81	10459.9	-0.18487	0.15966	0.78776	FALSE
ssc-miR-150	3043.62	3745.18	-0.2817	0.16236	0.78776	FALSE
novel_449	0	0.880692	-0.38484	0.16852	0.78776	FALSE
novel_211	2.12222	4.2425	-0.58203	0.16923	0.78776	FALSE
novel_469	0.212782	1.07367	-0.49848	0.16965	0.78776	FALSE
ssc-miR-361-5p	905.265	1060.55	-0.21983	0.17016	0.78776	FALSE
ssc-miR-217	23.7077	15.9725	0.44623	0.17407	0.78776	FALSE
novel_202	14.0302	10.1896	0.42581	0.17412	0.78776	FALSE
novel_255	3.49415	6.05922	-0.53932	0.17631	0.78776	FALSE
novel_815	0.334769	1.31143	-0.53455	0.17672	0.78776	FALSE
novel_607	0.221952	1.0256	-0.49011	0.1768	0.78776	FALSE
ssc-miR-7140-5p	0.882321	0	0.38167	0.1782	0.78776	FALSE
ssc-miR-199a-3p	97364.3	78489.5	0.28984	0.17909	0.78776	FALSE
ssc-miR-199b-3p	97356.5	78483	0.28984	0.17911	0.78776	FALSE
ssc-miR-9851-3p	1.47889	3.36582	-0.57447	0.18049	0.78776	FALSE
ssc-let-7i	209577	184239	0.18112	0.18261	0.78776	FALSE
ssc-miR-125a	14482.3	11452.6	0.31128	0.18304	0.78776	FALSE
ssc-miR-885-3p	0	0.717356	-0.36228	0.18434	0.78776	FALSE
ssc-miR-17-3p	41.0601	56.6192	-0.3975	0.19155	0.80707	FALSE
ssc-let-7e	13407	10808.1	0.28863	0.19208	0.80707	FALSE
ssc-miR-20a	27665.9	22302.8	0.2879	0.19979	0.83245	FALSE
ssc-miR-210	121.392	156.133	-0.32409	0.21528	0.8366	FALSE
ssc-miR-129a-5p	546.937	653.5	-0.24396	0.21877	0.8366	FALSE
ssc-miR-92b-5p	11.3195	7.52343	0.42526	0.22398	0.8366	FALSE
novel_403	0	0.550022	-0.31165	0.22457	0.8366	FALSE
ssc-miR-551a	23.8084	32.7633	-0.39131	0.2261	0.8366	FALSE
ssc-miR-500	984.186	859.544	0.18967	0.22844	0.8366	FALSE
ssc-miR-206	319.764	248.621	0.32306	0.22878	0.8366	FALSE
ssc-miR-1839-5p	92.0808	74.5205	0.28226	0.22996	0.8366	FALSE
ssc-miR-30c-5p	34516.3	30363.2	0.1791	0.23321	0.8366	FALSE
ssc-miR-125b	18409	15504.5	0.23395	0.23421	0.8366	FALSE
ssc-miR-34a	7.71025	11.0919	-0.42453	0.23588	0.8366	FALSE
ssc-miR-139-5p	3267.66	2794.89	0.2148	0.24089	0.8366	FALSE
ssc-miR-340	12452.9	10003.5	0.28757	0.24142	0.8366	FALSE
ssc-let-7c	20050.2	16831.7	0.23731	0.2441	0.8366	FALSE
novel_765	0.386148	1.17053	-0.44655	0.24568	0.8366	FALSE
novel_418	0.948735	0.21538	0.41241	0.24843	0.8366	FALSE
novel_256	2.53206	4.85102	-0.49468	0.24899	0.8366	FALSE
ssc-miR-331-3p	248.495	224.099	0.14755	0.25431	0.8366	FALSE
ssc-miR-143-5p	8624.47	10400.4	-0.25033	0.26242	0.8366	FALSE
novel_615	0.286183	1.09608	-0.42169	0.26535	0.8366	FALSE
ssc-miR-7139-5p	39.5854	48.039	-0.25628	0.26697	0.8366	FALSE
ssc-miR-99a	93353.9	78649.6	0.23165	0.26743	0.8366	FALSE
novel_578	0	0.475576	-0.2654	0.26817	0.8366	FALSE
novel_791	0	0.475576	-0.2654	0.26817	0.8366	FALSE
ssc-miR-196b-5p	10.9606	7.58347	0.40767	0.26899	0.8366	FALSE
ssc-miR-9785-5p	0	0.45317	-0.26035	0.27339	0.8366	FALSE
ssc-miR-489	0	0.453142	-0.26034	0.2734	0.8366	FALSE
ssc-let-7d-3p	517.173	587.643	-0.17595	0.27502	0.8366	FALSE
ssc-miR-96-5p	20.3138	28.411	-0.38145	0.27697	0.8366	FALSE
ssc-miR-1277	15.8889	22.5529	-0.39199	0.27743	0.8366	FALSE
novel_544	4.73689	8.0231	-0.44494	0.28029	0.8366	FALSE
ssc-miR-425-3p	485.575	443.406	0.12738	0.2811	0.8366	FALSE
ssc-miR-676-3p	992.968	856.468	0.20351	0.28209	0.8366	FALSE
ssc-miR-7134-5p	756.402	640.171	0.22581	0.28212	0.8366	FALSE
ssc-miR-191	37955.5	34578.5	0.13161	0.28366	0.8366	FALSE
ssc-miR-504	323.536	279.67	0.19812	0.28644	0.8366	FALSE
ssc-miR-181b	9944.01	8695.85	0.18518	0.28703	0.8366	FALSE
ssc-miR-7	21525.3	18462.9	0.20898	0.29006	0.8366	FALSE
ssc-miR-23a	10746.8	9834.48	0.12552	0.29172	0.8366	FALSE
novel_267	0	0.382715	-0.2422	0.29297	0.8366	FALSE
ssc-miR-133a-5p	178.851	138.58	0.31466	0.29304	0.8366	FALSE
ssc-miR-376c	2.99631	5.40663	-0.4488	0.29382	0.8366	FALSE
ssc-miR-95	1100.41	1329.48	-0.24965	0.29525	0.8366	FALSE
novel_738	0.714541	2.24011	-0.39041	0.29656	0.8366	FALSE
novel_662	0.212782	1.07682	-0.3247	0.29682	0.8366	FALSE
ssc-miR-184	49.2698	30.6882	0.43039	0.29932	0.8366	FALSE
ssc-miR-339-3p	7.47913	10.4691	-0.36825	0.2998	0.8366	FALSE
ssc-miR-214	5256.5	6104.48	-0.2038	0.2999	0.8366	FALSE
ssc-miR-425-5p	3371.76	4001.83	-0.22932	0.30045	0.8366	FALSE
novel_778	1.15845	0.21538	0.32203	0.30249	0.8366	FALSE
novel_482	7.48751	4.89893	0.41383	0.30256	0.8366	FALSE
novel_727	0	0.71337	-0.22838	0.30854	0.8366	FALSE
ssc-miR-363	12123.7	13692.3	-0.16869	0.30879	0.8366	FALSE
ssc-miR-320	7371.58	6443.42	0.18491	0.30958	0.8366	FALSE
ssc-miR-450a	1005.1	1209.77	-0.24444	0.31123	0.8366	FALSE
ssc-miR-542-3p	2966.57	2359.18	0.28863	0.31198	0.8366	FALSE
novel_757	0.793709	0.167335	0.34728	0.31288	0.8366	FALSE
ssc-let-7a	109281	94431.5	0.19889	0.31372	0.8366	FALSE
novel_686	0.731921	0	0.22906	0.31373	0.8366	FALSE
ssc-miR-155-3p	0.851562	0.21538	0.33256	0.31892	0.8366	FALSE
ssc-miR-28-3p	16116.1	14599.2	0.13878	0.32108	0.8366	FALSE
ssc-miR-7142-5p	0.212782	0.932764	-0.30727	0.32133	0.8366	FALSE
novel_412	0.164196	0.906332	-0.30132	0.32148	0.8366	FALSE
ssc-miR-146a-5p	23820.5	21385.1	0.15052	0.32255	0.8366	FALSE
ssc-miR-424-5p	190.27	240.153	-0.29059	0.32377	0.8366	FALSE
novel_627	0.236987	1.09931	-0.3001	0.32481	0.8366	FALSE
novel_257	2.95595	4.67332	-0.40492	0.32684	0.8366	FALSE
ssc-miR-205	10.7628	15.9744	-0.38956	0.32694	0.8366	FALSE
novel_487	2.43888	1.05123	0.39887	0.3273	0.8366	FALSE
ssc-miR-7141-5p	1.92185	3.90793	-0.41302	0.32821	0.8366	FALSE
ssc-miR-128	3433.21	3779.58	-0.13478	0.33044	0.8366	FALSE
novel_719	2.55241	1.54921	0.41703	0.3309	0.8366	FALSE
novel_758	0.376979	0	0.22029	0.33164	0.8366	FALSE
ssc-miR-1	108496	62072.2	0.41301	0.3358	0.8366	FALSE
novel_326	0.343939	1.00316	-0.35125	0.33683	0.8366	FALSE
novel_230	2.45889	5.64597	-0.38206	0.33746	0.8366	FALSE
ssc-miR-30d	60945.4	56556.3	0.106	0.33871	0.8366	FALSE
ssc-miR-126-5p	2290.73	2469.66	-0.10689	0.34236	0.8366	FALSE
novel_705	8.06616	5.84699	0.3464	0.34268	0.8366	FALSE
ssc-miR-374a-3p	4924.12	5286.04	-0.10084	0.34663	0.8366	FALSE
novel_521	0.334769	0	0.20781	0.3476	0.8366	FALSE
ssc-miR-4338	0.121987	0.620505	-0.29172	0.35213	0.8366	FALSE
ssc-miR-182	4270.1	3665.47	0.20468	0.35237	0.8366	FALSE
ssc-miR-342	0.720918	0.215352	0.31976	0.35302	0.8366	FALSE
novel_787	1.98171	0.78784	0.36463	0.35424	0.8366	FALSE
ssc-miR-92a	25442.9	28263.2	-0.14632	0.35447	0.8366	FALSE
ssc-miR-34c	403.971	524.194	-0.30729	0.35468	0.8366	FALSE
novel_485	1.81986	0.906336	0.38043	0.35515	0.8366	FALSE
novel_513	0.672331	1.55319	-0.36706	0.35615	0.8366	FALSE
novel_675	1.5945	0.835853	0.38464	0.35799	0.8366	FALSE
ssc-miR-664-5p	253.634	222.452	0.17638	0.36177	0.8366	FALSE
novel_159	47.4214	33.2742	0.35795	0.36188	0.8366	FALSE
novel_240	4.50639	3.21775	0.36788	0.3647	0.8366	FALSE
novel_823	0.820883	0.21538	0.29644	0.3657	0.8366	FALSE
novel_534	0.286183	0	0.19343	0.36674	0.8366	FALSE
novel_862	0.286183	0	0.19343	0.36674	0.8366	FALSE
ssc-miR-146a-3p	0.286183	0	0.19343	0.36674	0.8366	FALSE
novel_384	0	0.47558	-0.18118	0.37074	0.8366	FALSE
novel_687	0	0.475572	-0.18117	0.37075	0.8366	FALSE
ssc-miR-382	68.1442	49.7162	0.33721	0.37218	0.8366	FALSE
ssc-miR-1468	1933.86	1751.72	0.13837	0.37227	0.8366	FALSE
ssc-miR-142-5p	12668.3	13972.9	-0.13675	0.37275	0.8366	FALSE
novel_253	1.45957	2.45951	-0.37657	0.37681	0.8366	FALSE
ssc-miR-421-3p	84.1081	96.0515	-0.17807	0.37688	0.8366	FALSE
ssc-miR-378	18115.2	16106.3	0.16147	0.37867	0.8366	FALSE
novel_393	0.763127	0.21538	0.28679	0.38028	0.8366	FALSE
ssc-miR-122	200.619	162.661	0.25819	0.38146	0.8366	FALSE
ssc-miR-221-3p	2412.03	1958.53	0.25901	0.38149	0.8366	FALSE
ssc-miR-9841-3p	105.668	91.4469	0.19379	0.39064	0.85292	FALSE
novel_804	0.286183	0.928714	-0.30239	0.39464	0.85473	FALSE
ssc-miR-9860-5p	16.387	20.0854	-0.2526	0.39489	0.85473	FALSE
novel_479	108.295	134.938	-0.26651	0.40177	0.85916	FALSE
novel_771	1.34931	0.334669	0.25874	0.40345	0.85916	FALSE
novel_332	0.286183	0.883874	-0.29491	0.40592	0.85916	FALSE
ssc-miR-708-5p	646.692	517.654	0.26653	0.40763	0.85916	FALSE
novel_710	0.672331	0.21538	0.26914	0.40795	0.85916	FALSE
ssc-miR-490-3p	29.4347	22.4888	0.29794	0.41056	0.85916	FALSE
novel_442	0.425565	0	0.15978	0.41176	0.85916	FALSE
ssc-miR-499-5p	1009.2	1071.7	-0.087657	0.41898	0.85916	FALSE
ssc-miR-582	333.183	288.022	0.19077	0.41917	0.85916	FALSE
novel_547	1.52625	0.668546	0.30481	0.41982	0.85916	FALSE
ssc-miR-421-5p	0.672331	0.23779	0.26275	0.42022	0.85916	FALSE
novel_322	0.36596	0	0.15322	0.42211	0.85916	FALSE
novel_805	0.36596	0	0.15322	0.42211	0.85916	FALSE
novel_875	0.36596	0	0.15322	0.42211	0.85916	FALSE
ssc-miR-31	32.3524	24.8	0.29727	0.42491	0.85916	FALSE
novel_558	0.820883	1.47879	-0.3242	0.42878	0.85916	FALSE
ssc-miR-186	13407.9	14496.1	-0.10957	0.43071	0.85916	FALSE
novel_605	0.164196	0.668494	-0.22729	0.43158	0.85916	FALSE
novel_651	0.802366	0.215352	0.23469	0.43194	0.85916	FALSE
ssc-miR-505	697.196	646.581	0.10642	0.43682	0.85916	FALSE
ssc-miR-499-3p	0.656687	1.33783	-0.2901	0.43742	0.85916	FALSE
ssc-miR-30e-5p	23811	27715.8	-0.1976	0.43915	0.85916	FALSE
ssc-miR-127	3872.66	2990.76	0.28302	0.44069	0.85916	FALSE
ssc-miR-450c-5p	1441.64	1665.75	-0.18975	0.44069	0.85916	FALSE
ssc-miR-193a-3p	6.39985	8.98389	-0.31119	0.44134	0.85916	FALSE
novel_614	0.334769	0.858267	-0.27335	0.44161	0.85916	FALSE
novel_279	1.25973	0.668522	0.29985	0.44487	0.85929	FALSE
ssc-miR-450c-3p	6.36814	8.38023	-0.28717	0.44512	0.85929	FALSE
ssc-miR-7143-3p	2.60737	3.77096	-0.31635	0.44786	0.85929	FALSE
ssc-miR-148b-5p	329.784	348.983	-0.08189	0.44972	0.85929	FALSE
novel_438	0.386148	0.835857	-0.27866	0.45032	0.85929	FALSE
novel_761	1.59407	2.90874	-0.31318	0.45199	0.85929	FALSE
ssc-miR-194b-5p	14.0017	10.364	0.28829	0.46324	0.87595	FALSE
novel_388	0.598931	0.167335	0.22708	0.46628	0.87595	FALSE
ssc-miR-9788-3p	3.1314	1.97997	0.30998	0.47007	0.87595	FALSE
novel_246	2.40008	3.41387	-0.30531	0.47039	0.87595	FALSE
ssc-miR-149	442.247	497.089	-0.15792	0.47384	0.87595	FALSE
ssc-miR-181d-5p	1542.92	1409.12	0.12494	0.47873	0.87595	FALSE
ssc-miR-22-5p	0.376979	0.835825	-0.25008	0.4814	0.87595	FALSE
novel_855	0.990944	0.453142	0.25163	0.48725	0.87595	FALSE
novel_504	0	0.23779	-0.11221	0.48904	0.87595	FALSE
novel_702	0	0.23779	-0.11221	0.48904	0.87595	FALSE
novel_741	0	0.23779	-0.11221	0.48904	0.87595	FALSE
novel_796	0	0.23779	-0.11221	0.48904	0.87595	FALSE
ssc-miR-9819-5p	0	0.23779	-0.11221	0.48904	0.87595	FALSE
novel_377	0	0.237786	-0.11221	0.48905	NA	FALSE
novel_421	0.236987	0.668494	-0.20012	0.49145	0.87595	FALSE
novel_486	0.243974	0	0.11515	0.49199	0.87595	FALSE
ssc-miR-126-3p	116642	109410	0.090114	0.49298	0.87595	FALSE
ssc-miR-19b	3947.37	4333.31	-0.12807	0.49302	0.87595	FALSE
novel_634	0.652143	1.45316	-0.26183	0.49303	0.87595	FALSE
novel_471	0.900148	1.5748	-0.28227	0.49753	0.87595	FALSE
novel_500	0.52317	0.167335	0.20778	0.5014	0.87595	FALSE
ssc-miR-137	8.23413	10.3962	-0.24188	0.50151	0.87595	FALSE
novel_386	0	0.21538	-0.1055	0.50311	NA	FALSE
novel_446	0	0.21538	-0.1055	0.50311	NA	FALSE
novel_508	0	0.21538	-0.1055	0.50311	NA	FALSE
novel_850	0	0.21538	-0.1055	0.50311	NA	FALSE
novel_454	0	0.215352	-0.10549	0.50313	NA	FALSE
novel_843	0	0.215352	-0.10549	0.50313	NA	FALSE
novel_865	0	0.215352	-0.10549	0.50313	NA	FALSE
novel_868	0	0.215352	-0.10549	0.50313	NA	FALSE
ssc-miR-493-3p	12.0052	8.96304	0.27181	0.50314	0.87595	FALSE
novel_204	0.614575	1.40429	-0.2438	0.50442	0.87595	FALSE
novel_606	1.64484	0.813391	0.25605	0.5061	0.87595	FALSE
ssc-miR-331-5p	186	173.949	0.093675	0.50644	0.87595	FALSE
ssc-miR-212	37.3967	32.46	0.18463	0.5079	0.87595	FALSE
novel_239	3.89829	5.43861	-0.26367	0.50805	0.87595	FALSE
novel_847	0.572366	0.21538	0.19248	0.51148	0.8775	FALSE
novel_389	0.236987	0	0.10471	0.51463	NA	FALSE
novel_406	0.236987	0	0.10471	0.51463	NA	FALSE
ssc-miR-362	1211.06	1140.62	0.085267	0.51734	0.8775	FALSE
novel_676	0.236987	0.598095	-0.18686	0.51769	0.8775	FALSE
ssc-miR-676-5p	0.896117	0.430732	0.21388	0.5199	0.8775	FALSE
novel_409	0.221952	0	0.10066	0.52335	NA	FALSE
novel_673	0.221952	0	0.10066	0.52335	NA	FALSE
novel_642	15.6675	13.3603	0.20536	0.52495	0.8775	FALSE
novel_700	0.662552	0.21538	0.18175	0.52678	0.8775	FALSE
ssc-miR-7137-3p	7.59492	9.3531	-0.23645	0.52757	0.8775	FALSE
novel_428	3.04759	2.12482	0.26921	0.5279	0.8775	FALSE
novel_807	0.572366	0.23779	0.18552	0.52805	0.8775	FALSE
novel_325	0.565379	1.12168	-0.23211	0.52861	0.8775	FALSE
novel_697	0.212782	0	0.098074	0.52901	NA	FALSE
novel_714	0.212782	0	0.098074	0.52901	NA	FALSE
novel_825	0.212782	0	0.098074	0.52901	NA	FALSE
ssc-miR-218-3p	0.212782	0	0.098074	0.52901	NA	FALSE
ssc-miR-181a	45325.5	42146	0.10109	0.52946	0.8775	FALSE
novel_282	0.846921	0.382715	0.2079	0.53001	0.8775	FALSE
novel_493	0.784539	1.31144	-0.24925	0.53465	0.88226	FALSE
novel_259	0	0.167335	-0.088907	0.54061	NA	FALSE
novel_371	0	0.167335	-0.088907	0.54061	NA	FALSE
novel_733	0	0.167335	-0.088907	0.54061	NA	FALSE
novel_871	0	0.167335	-0.088907	0.54061	NA	FALSE
ssc-miR-183	60.2269	67.9419	-0.15443	0.54223	0.88597	FALSE
ssc-miR-338	13.6554	17.2545	-0.24689	0.54232	0.88597	FALSE
ssc-miR-7135-5p	12.9994	14.8614	-0.18047	0.54365	0.88597	FALSE
ssc-miR-106a	1687.06	1511.17	0.14524	0.54513	0.88597	FALSE
ssc-miR-135	24.589	28.669	-0.19253	0.54584	0.88597	FALSE
ssc-miR-30a-5p	122652	134113	-0.1212	0.5509	0.88597	FALSE
ssc-miR-370	13.681	11.4026	0.21742	0.55271	0.88597	FALSE
ssc-miR-98	4168.51	3947.95	0.076659	0.55863	0.88597	FALSE
ssc-miR-671-3p	40.537	37.2094	0.13366	0.55948	0.88597	FALSE
ssc-miR-219b-3p	1.92795	1.21857	0.24719	0.55952	0.88597	FALSE
ssc-miR-30e-3p	2693.28	2870.81	-0.088779	0.55961	0.88597	FALSE
novel_243	4.08268	3.16969	0.24415	0.56085	0.88597	FALSE
ssc-miR-17-5p	10142.3	9294.19	0.11827	0.56445	0.88597	FALSE
ssc-miR-328	506.62	457.545	0.13536	0.56483	0.88597	FALSE
novel_456	0.164196	0	0.082535	0.56525	NA	FALSE
novel_776	0.164196	0	0.082535	0.56525	NA	FALSE
novel_779	0.164196	0	0.082535	0.56525	NA	FALSE
novel_783	0.164196	0	0.082535	0.56525	NA	FALSE
ssc-miR-424-3p	0.164196	0	0.082535	0.56525	NA	FALSE
ssc-miR-486	725.162	791.122	-0.11806	0.56533	0.88597	FALSE
ssc-miR-652	48.6393	54.083	-0.12714	0.56651	0.88597	FALSE
ssc-miR-145-3p	6977.07	6366.56	0.12321	0.56704	0.88597	FALSE
novel_863	0.121987	0.405125	-0.1509	0.57062	0.88597	FALSE
ssc-miR-381	3.19178	2.00722	0.2353	0.57344	0.88597	FALSE
novel_742	1.88304	1.28896	0.23689	0.57345	0.88597	FALSE
novel_801	0.793709	0.382715	0.20578	0.57454	0.88597	FALSE
ssc-miR-325	0.954935	0.475576	0.18757	0.57588	0.88597	FALSE
ssc-miR-29a	8285.96	8757.63	-0.07772	0.58323	0.89216	FALSE
ssc-miR-148a-3p	639946	590375	0.10953	0.58628	0.89216	FALSE
novel_458	0.473974	0.858295	-0.18009	0.58902	0.89216	FALSE
novel_667	2.46555	1.69414	0.2303	0.59139	0.89216	FALSE
ssc-miR-7144-3p	0.541175	0.237786	0.15089	0.59568	0.89216	FALSE
ssc-miR-23b	7568.03	7211.41	0.068193	0.59701	0.89216	FALSE
novel_468	0.665857	0.215352	0.12804	0.59962	0.89216	FALSE
novel_555	0.243974	0.646084	-0.15192	0.60063	0.89216	FALSE
ssc-miR-30c-3p	719.581	667.8	0.10227	0.60128	0.89216	FALSE
ssc-miR-429	13.4301	17.2256	-0.21827	0.6028	0.89216	FALSE
ssc-miR-20b	1834.21	1678.82	0.11805	0.60324	0.89216	FALSE
novel_746	0.450379	0.906304	-0.18644	0.60536	0.89216	FALSE
ssc-miR-450b-5p	1650.19	1794.04	-0.11217	0.60574	0.89216	FALSE
novel_291	0.121987	0	0.066347	0.60773	NA	FALSE
novel_828	0.121987	0	0.066347	0.60773	NA	FALSE
novel_867	0.121987	0	0.066347	0.60773	NA	FALSE
ssc-miR-4337	0.121987	0	0.066347	0.60773	NA	FALSE
ssc-miR-9796-3p	0.121987	0	0.066347	0.60773	NA	FALSE
novel_302	0.968908	1.7614	-0.1938	0.60802	0.89216	FALSE
novel_716	0.121987	0.43076	-0.11733	0.60941	0.89216	FALSE
ssc-miR-423-5p	8407.46	7938.07	0.080017	0.60941	0.89216	FALSE
ssc-miR-140-5p	1615.96	1704.95	-0.076039	0.61024	0.89216	FALSE
ssc-miR-664-3p	295.457	276.715	0.090461	0.61369	0.89459	FALSE
ssc-miR-24-3p	20285.2	19295.4	0.070104	0.62171	0.89964	FALSE
ssc-miR-101	84796.6	91230.3	-0.09927	0.62397	0.89964	FALSE
ssc-miR-9810-3p	0.949344	0.642911	0.18936	0.62451	0.89964	FALSE
ssc-miR-10b	21991.8	20232	0.11116	0.62541	0.89964	FALSE
ssc-miR-27a	9425.28	8979.86	0.067875	0.62619	0.89964	FALSE
novel_722	1.24409	0.883902	0.19921	0.63066	0.89964	FALSE
novel_672	0.343939	0.620473	-0.16474	0.63116	0.89964	FALSE
ssc-miR-136	44.8962	53.917	-0.1874	0.63284	0.89964	FALSE
novel_264	3.95589	2.97993	0.20327	0.63577	0.89964	FALSE
novel_439	0.70073	0.334669	0.13927	0.63755	0.89964	FALSE
ssc-miR-194a	531.107	492.19	0.10126	0.63799	0.89964	FALSE
ssc-miR-376a-5p	4.86092	5.86384	-0.1861	0.64015	0.89964	FALSE
ssc-miR-92b-3p	421.451	448.61	-0.083934	0.64054	0.89964	FALSE
ssc-miR-450b-3p	2.61183	1.93505	0.19687	0.64557	0.90338	FALSE
novel_523	4.8438	4.00556	0.19156	0.64795	0.90338	FALSE
ssc-miR-107	3341.7	3442.36	-0.042745	0.64862	0.90338	FALSE
ssc-miR-455-3p	626.293	595.391	0.070735	0.65072	0.90377	FALSE
ssc-miR-423-3p	10298.6	9699.16	0.082329	0.65578	0.90469	FALSE
novel_201	17.3352	16.224	0.11821	0.6564	0.90469	FALSE
novel_488	1.19271	1.76783	-0.18262	0.6568	0.90469	FALSE
ssc-miR-874	89.8601	83.0458	0.10575	0.66347	0.91136	FALSE
ssc-miR-365-5p	7.56867	9.11275	-0.15163	0.66984	0.91651	FALSE
novel_856	0.212782	0.405125	-0.11477	0.67264	0.91651	FALSE
ssc-miR-345-3p	97.7859	102.922	-0.071508	0.67328	0.91651	FALSE
novel_597	1.31906	1.69415	-0.17373	0.67455	0.91651	FALSE
novel_729	0.221952	0.40512	-0.11216	0.68029	0.91995	FALSE
ssc-miR-374b-5p	8443.18	8880.74	-0.069905	0.68076	0.91995	FALSE
novel_788	0.212782	0.382687	-0.10961	0.68512	0.92335	FALSE
ssc-miR-7142-3p	156.039	164.703	-0.073056	0.69185	0.92991	FALSE
novel_840	0.212782	0.475572	-0.091789	0.69654	0.9337	FALSE
ssc-miR-100	18651.4	19850.5	-0.083529	0.7036	0.94064	FALSE
ssc-miR-369	200.048	178.986	0.12841	0.70563	0.94084	FALSE
ssc-miR-224	5.81555	4.55559	0.15595	0.71605	0.94987	FALSE
ssc-miR-432-5p	29.0661	25.773	0.13373	0.71663	0.94987	FALSE
ssc-miR-7143-5p	0.44977	0.598067	-0.1244	0.71811	0.94987	FALSE
novel_834	0.358974	0.167335	0.09423	0.72154	0.95075	FALSE
novel_731	5.48248	6.30017	-0.14152	0.72319	0.95075	FALSE
ssc-miR-148a-5p	1052.19	1088.1	-0.047119	0.72447	0.95075	FALSE
ssc-miR-542-5p	14.1812	15.3889	-0.10251	0.72997	0.95546	FALSE
ssc-miR-365-3p	407.21	376.397	0.09901	0.73221	0.95586	FALSE
novel_602	0.334769	0.167335	0.088612	0.73586	0.95586	FALSE
ssc-miR-532-5p	14790.6	15216.4	-0.039983	0.73777	0.95586	FALSE
ssc-miR-22-3p	2.36401	2.89342	-0.14083	0.74225	0.95586	FALSE
ssc-miR-455-5p	3184.21	3367.68	-0.074769	0.74324	0.95586	FALSE
novel_519	0.386148	0.21538	0.088164	0.74328	0.95586	FALSE
novel_837	0.236987	0.43076	-0.076205	0.74476	0.95586	FALSE
ssc-miR-7138-3p	3.97972	4.86292	-0.1385	0.74557	0.95586	FALSE
ssc-miR-671-5p	84.6348	79.8793	0.070443	0.75114	0.96053	FALSE
novel_704	0.875944	1.12248	-0.12053	0.75855	0.96362	FALSE
ssc-miR-7136-3p	3.34226	4.16887	-0.13105	0.75887	0.96362	FALSE
ssc-miR-9843-3p	145.007	154.035	-0.073721	0.76392	0.96362	FALSE
novel_339	0.376979	0.237786	0.079791	0.76761	0.96362	FALSE
ssc-miR-378b-3p	1988.15	2060.91	-0.049766	0.76868	0.96362	FALSE
novel_848	0.735952	0.907129	-0.11117	0.76996	0.96362	FALSE
novel_356	0.286183	0.167335	0.075389	0.77088	0.96362	FALSE
novel_422	0.286183	0.167335	0.075389	0.77088	0.96362	FALSE
ssc-miR-744	722.844	748.958	-0.049133	0.77103	0.96362	FALSE
novel_383	0.328392	0.167335	0.064292	0.77282	0.96362	FALSE
ssc-miR-7137-5p	47.4754	49.8206	-0.068214	0.77822	0.96708	FALSE
novel_773	0.587913	0.453142	0.090598	0.78054	0.96708	FALSE
ssc-miR-574	941.945	909.004	0.049397	0.78142	0.96708	FALSE
ssc-miR-2320-3p	43.1171	41.338	0.061228	0.78507	0.96708	FALSE
ssc-miR-1343	192.094	186.729	0.040659	0.78582	0.96708	FALSE
ssc-miR-199a-5p	52945.5	51246.5	0.045173	0.7872	0.96708	FALSE
ssc-miR-1271	7.35128	7.80933	-0.09029	0.80243	0.9776	FALSE
novel_505	0.833735	0.690952	0.091197	0.80413	0.9776	FALSE
novel_362	0.809353	0.66855	0.0912	0.80425	0.9776	FALSE
ssc-miR-105-1	3.63098	3.15051	0.10181	0.80512	0.9776	FALSE
ssc-miR-545-5p	3.86107	4.20171	-0.10196	0.80554	0.9776	FALSE
ssc-miR-491	43.4809	41.0528	0.061074	0.80817	0.97842	FALSE
novel_441	0.236987	0.334669	-0.054595	0.81118	0.97894	FALSE
ssc-miR-124a	0.286183	0.475576	-0.071326	0.81768	0.97894	FALSE
ssc-miR-708-3p	238.042	222.645	0.076804	0.82303	0.97894	FALSE
novel_754	16.1132	17.3503	-0.080983	0.82467	0.97894	FALSE
novel_811	0.243974	0.40512	-0.060675	0.82525	0.97894	FALSE
novel_453	0.508135	0.382715	0.072939	0.83038	0.97894	FALSE
novel_423	0.608101	0.45317	0.068845	0.83057	0.97894	FALSE
ssc-miR-532-3p	404.139	394.9	0.032299	0.83377	0.97894	FALSE
ssc-miR-490-5p	0.638347	0.453142	0.059084	0.83612	0.97894	FALSE
ssc-miR-24-1-5p	613.957	602.058	0.026994	0.83969	0.97894	FALSE
novel_552	0.286183	0.23779	0.053453	0.83977	0.97894	FALSE
novel_382	0.121987	0.23779	-0.041563	0.84053	0.97894	FALSE
novel_477	0.121987	0.237786	-0.041562	0.84054	0.97894	FALSE
novel_314	1.0307	0.765374	0.075417	0.84587	0.97894	FALSE
novel_271	1.30184	1.14406	0.077668	0.84961	0.97894	FALSE
novel_790	0.473974	0.550049	-0.052571	0.85615	0.97894	FALSE
novel_376	0.687366	0.835829	-0.06855	0.85771	0.97894	FALSE
novel_171	16.9654	16.4289	0.055381	0.86035	0.97894	FALSE
novel_192	14.7498	14.003	0.048601	0.86359	0.97894	FALSE
novel_743	0.541175	0.713362	-0.056307	0.86406	0.97894	FALSE
ssc-miR-1296-5p	39.178	40.4958	-0.031353	0.86837	0.97894	FALSE
ssc-miR-4331	3.05899	2.72297	0.07007	0.86994	0.97894	FALSE
ssc-miR-296-3p	188.522	185.255	0.02833	0.87016	0.97894	FALSE
ssc-miR-204	216.954	208.809	0.046921	0.87194	0.97894	FALSE
ssc-miR-374b-3p	205.897	201.301	0.026827	0.87458	0.97894	FALSE
ssc-miR-376a-3p	2.00773	1.71737	0.066353	0.87462	0.97894	FALSE
ssc-miR-7134-3p	4573.49	4640.24	-0.020244	0.87629	0.97894	FALSE
novel_359	0.328392	0.453166	-0.042917	0.87793	0.97894	FALSE
novel_649	0.328392	0.453166	-0.042917	0.87793	0.97894	FALSE
ssc-miR-2366	3.7131	3.41465	0.065573	0.87817	0.97894	FALSE
novel_611	11.3499	11.8684	-0.054156	0.88298	0.97894	FALSE
novel_420	3.87959	4.08236	-0.059767	0.8865	0.97894	FALSE
ssc-miR-1306-3p	36.6363	35.8424	0.030318	0.88805	0.97894	FALSE
ssc-miR-339-5p	5164.73	5236.44	-0.019279	0.88948	0.97894	FALSE
ssc-miR-493-5p	34.7973	33.3351	0.05093	0.89085	0.97894	FALSE
ssc-miR-935	1.1505	1.07367	0.04889	0.9021	0.97894	FALSE
novel_639	0.164196	0.23779	-0.025764	0.90307	0.97894	FALSE
novel_640	0.164196	0.23779	-0.025764	0.90307	0.97894	FALSE
novel_674	1.58043	1.35945	0.047679	0.90411	0.97894	FALSE
novel_480	1.85488	1.57879	0.04843	0.90464	0.97894	FALSE
ssc-miR-452	26.4261	24.6174	0.050413	0.90541	0.97894	FALSE
novel_696	0.343939	0.405125	-0.036236	0.90662	0.97894	FALSE
novel_814	0.343939	0.40512	-0.036235	0.90662	0.97894	FALSE
ssc-miR-28-5p	1899.67	1873.48	0.019304	0.90701	0.97894	FALSE
novel_298	1.41684	1.19296	0.045999	0.91256	0.97894	FALSE
novel_537	0.465926	0.430732	0.034663	0.91365	0.97894	FALSE
novel_351	0.942358	0.835885	0.04126	0.91442	0.97894	FALSE
ssc-miR-615	1.83106	1.69409	0.044841	0.91582	0.97894	FALSE
ssc-miR-7139-3p	4.40678	4.48828	-0.042225	0.91594	0.97894	FALSE
novel_661	4.43781	4.36907	-0.041656	0.9207	0.97894	FALSE
novel_452	0.164196	0.21538	-0.019903	0.92411	0.97894	FALSE
ssc-miR-1306-5p	160.585	158.919	0.017021	0.92493	0.97894	FALSE
novel_270	2.68801	2.47791	0.039986	0.92536	0.97894	FALSE
ssc-miR-30b-3p	48.9962	48.2324	0.022494	0.92667	0.97894	FALSE
novel_531	0.450379	0.453142	0.027965	0.93029	0.97894	FALSE
ssc-miR-1307	1291.9	1282.01	0.01138	0.93179	0.97894	FALSE
novel_503	0.376979	0.43076	-0.023555	0.93295	0.97894	FALSE
novel_520	0.376979	0.43076	-0.023555	0.93295	0.97894	FALSE
novel_798	0.656687	0.713362	-0.025124	0.93904	0.97894	FALSE
novel_443	1.53665	1.62364	-0.032142	0.93982	0.97894	FALSE
novel_437	0.425565	0.334669	0.017433	0.94136	0.97894	FALSE
novel_249	5.05938	5.29463	-0.030177	0.94194	0.97894	FALSE
novel_698	0.236987	0.167335	0.015056	0.94329	0.97894	FALSE
ssc-miR-132	131.167	133.406	-0.019045	0.94702	0.97894	FALSE
ssc-let-7d-5p	4921.94	4947.33	-0.007329	0.94785	0.97894	FALSE
novel_248	3.23907	3.14649	0.0271	0.94897	0.97894	FALSE
ssc-miR-30c-1-3p	61.9081	61.2433	0.010632	0.9491	0.97894	FALSE
novel_857	0.401183	0.43076	-0.017588	0.95003	0.97894	FALSE
ssc-miR-432-3p	0.434735	0.453138	-0.019557	0.95015	0.97894	FALSE
novel_470	0.572366	0.550049	0.020809	0.95064	0.97894	FALSE
ssc-miR-9	5013.74	5050.9	-0.010184	0.9516	0.97894	FALSE
ssc-miR-9-1	5013.86	5050.9	-0.01015	0.95176	0.97894	FALSE
ssc-miR-758	0.8603	0.883902	-0.021743	0.9518	0.97894	FALSE
ssc-miR-487b	0.663161	0.690928	0.021875	0.95349	0.97894	FALSE
novel_525	1.32902	1.28982	-0.021929	0.95706	0.9806	FALSE
novel_475	1.69498	1.71656	0.020988	0.96095	0.98256	FALSE
ssc-miR-30a-3p	2782.27	2798.27	-0.0076727	0.96566	0.98537	FALSE
ssc-miR-769-3p	101.519	101.337	0.0055644	0.97466	0.98858	FALSE
novel_610	0.164196	0.167335	-0.0054133	0.97869	0.98858	FALSE
novel_808	0.164196	0.167335	-0.0054133	0.97869	0.98858	FALSE
ssc-miR-181d-3p	0.164196	0.167335	-0.0054133	0.97869	0.98858	FALSE
ssc-miR-9820-5p	0.164196	0.167335	-0.0054133	0.97869	0.98858	FALSE
novel_518	0.236987	0.23779	-0.0051296	0.98129	0.9892	FALSE
novel_669	0.221952	0.21538	-0.003079	0.98858	0.99258	FALSE
novel_670	0.221952	0.215352	-0.0030715	0.98861	0.99258	FALSE
ssc-miR-143-3p	1.08904e+06	1.08767e+06	0.0017376	0.99197	0.99396	FALSE
novel_751	0.767144	0.813419	-0.0019494	0.99597	0.99597	FALSE
novel_205	15.427	7.70933	0.63621	NA	NA	NA
novel_350	0	0	NA	NA	NA	NA
novel_358	0	0	NA	NA	NA	NA
novel_360	0	0	NA	NA	NA	NA
novel_392	0	0	NA	NA	NA	NA
novel_396	0	0	NA	NA	NA	NA
novel_419	0	0	NA	NA	NA	NA
novel_461	0	0	NA	NA	NA	NA
novel_499	0	0	NA	NA	NA	NA
novel_528	0	0	NA	NA	NA	NA
novel_529	4.9133	1.38672	0.3842	NA	NA	NA
novel_541	0	0	NA	NA	NA	NA
novel_554	0	0	NA	NA	NA	NA
novel_576	0	0	NA	NA	NA	NA
novel_577	3.04268	0.40512	0.47478	NA	NA	NA
novel_645	0	0	NA	NA	NA	NA
novel_656	0	0	NA	NA	NA	NA
novel_744	0	0	NA	NA	NA	NA
novel_750	0	0	NA	NA	NA	NA
novel_782	0	0	NA	NA	NA	NA
novel_784	0	0	NA	NA	NA	NA
novel_800	0	0	NA	NA	NA	NA
novel_810	0	0	NA	NA	NA	NA
novel_820	0	0	NA	NA	NA	NA
novel_832	0	0	NA	NA	NA	NA
novel_870	0	0	NA	NA	NA	NA
ssc-miR-103	48485.4	38940.7	0.3007	NA	NA	NA
ssc-miR-105-2	0	0	NA	NA	NA	NA
ssc-miR-1285	108.292	196.143	-0.66497	NA	NA	NA
ssc-miR-140-3p	30877.2	22179.1	0.44388	NA	NA	NA
ssc-miR-151-3p	15372.1	16620	-0.10734	NA	NA	NA
ssc-miR-152	42636.1	25389.5	0.64755	NA	NA	NA
ssc-miR-192	446.314	376.049	0.22536	NA	NA	NA
ssc-miR-202-5p	0.508135	7.36471	-1.3578	NA	NA	NA
ssc-miR-215	94.3033	44.9227	0.59567	NA	NA	NA
ssc-miR-383	0	0	NA	NA	NA	NA
ssc-miR-451	30936.4	46423.6	-0.5257	NA	NA	NA

## Sheet: SRvsSS
sRNA	SR_Readcount	SS_Readcount	log2FoldChange	pval	padj	significant
ssc-miR-345-5p	86.3131	193.83	-1.0235	7.3361e-05	0.014159	TRUE
ssc-miR-181c	188.401	322.08	-0.72548	0.00020769	0.014755	TRUE
ssc-miR-374a-5p	11502.6	15187.1	-0.39328	0.0003028	0.014755	TRUE
ssc-miR-4334-3p	820.643	1436.28	-0.7479	0.00030581	0.014755	TRUE
ssc-miR-107	3563.97	4487.48	-0.32798	0.0005797	0.022376	TRUE
ssc-let-7i	223631	164272	0.43282	0.00088682	0.028526	TRUE
ssc-miR-497	287.876	411.325	-0.49356	0.0014828	0.040068	TRUE
ssc-miR-190a	87.1154	135.672	-0.60524	0.0016608	0.040068	TRUE
ssc-miR-126-5p	2442.44	3300.18	-0.42076	0.0023293	0.048411	TRUE
ssc-miR-206	340.746	183.732	0.78282	0.0025523	0.048411	TRUE
ssc-miR-1839-5p	98.1479	69.5987	0.46763	0.0027592	0.048411	TRUE
ssc-miR-210	129.363	237.631	-0.76332	0.0039889	0.061985	TRUE
ssc-let-7g	293589	196737	0.54225	0.0044946	0.061985	TRUE
ssc-miR-133b	100.265	171.534	-0.69002	0.0052016	0.061985	TRUE
ssc-miR-532-3p	430.898	595.426	-0.44457	0.0053768	0.061985	TRUE
ssc-miR-361-3p	4230.38	3010.29	0.46798	0.0054544	0.061985	TRUE
ssc-miR-29c	319.293	488.343	-0.56799	0.0054599	0.061985	TRUE
ssc-miR-125b	19627.4	25753.4	-0.37956	0.0064642	0.069311	TRUE
ssc-miR-10a-5p	57120	40149.3	0.47984	0.0091505	0.09295	TRUE
ssc-let-7f	313868	187455	0.65756	0.0098955	0.095492	TRUE
ssc-miR-7134-3p	4880.23	3717.64	0.37804	0.012306	0.1131	TRUE
ssc-miR-151-3p	16393	13003	0.32483	0.013593	0.11925	TRUE
ssc-miR-345-3p	104.346	138.691	-0.39361	0.016284	0.13	TRUE
ssc-miR-221-5p	355.374	262.235	0.41373	0.016583	0.13	TRUE
ssc-miR-339-5p	5506.21	7453.94	-0.41493	0.016962	0.13	TRUE
ssc-miR-140-5p	1722.52	2177.73	-0.32882	0.017513	0.13	TRUE
ssc-miR-143-5p	9197.66	12727.9	-0.44075	0.019188	0.13716	TRUE
ssc-miR-30b-5p	9779.36	12287.1	-0.31918	0.019949	0.13751	TRUE
ssc-miR-27b-5p	99.5294	68.0179	0.50114	0.020814	0.13852	TRUE
ssc-miR-1285	115.405	215.339	-0.72587	0.021758	0.13997	TRUE
ssc-miR-148b-3p	23757.3	18192.2	0.36804	0.024576	0.153	TRUE
ssc-miR-30a-3p	2968.87	2454.29	0.26843	0.025413	0.15327	TRUE
ssc-miR-34a	8.23042	15.0348	-0.69751	0.0268	NA	TRUE
ssc-miR-7144-5p	30.2226	16.7379	0.68084	0.028005	NA	TRUE
ssc-miR-10b	23458.8	17427.1	0.40415	0.029142	0.17044	TRUE
ssc-miR-144	693.474	1451.63	-0.77025	0.030715	0.17435	TRUE
ssc-miR-30c-3p	768.094	579.892	0.38438	0.031876	0.17442	TRUE
ssc-miR-17-3p	43.6825	75.9543	-0.65442	0.033162	NA	TRUE
ssc-miR-15a	644.767	847.804	-0.37381	0.033255	0.17442	TRUE
ssc-miR-130a	629.585	915.365	-0.49048	0.033439	0.17442	TRUE
ssc-miR-326	42.7406	90.2451	-0.76181	0.0354	0.17854	TRUE
ssc-miR-499-5p	1076.1	1266.11	-0.23055	0.036078	0.17854	TRUE
ssc-miR-18b	18.9157	37.1749	-0.72208	0.036131	NA	TRUE
ssc-miR-2411	29.2742	20.1179	0.47875	0.036245	NA	TRUE
ssc-miR-27a	10048.1	11849.1	-0.23298	0.037628	0.18067	TRUE
ssc-miR-16	11041.7	13177.6	-0.24913	0.039003	0.18067	TRUE
ssc-miR-424-5p	202.693	310.155	-0.53865	0.039596	0.18067	TRUE
ssc-miR-331-3p	265.121	336.411	-0.32673	0.040252	0.18067	TRUE
ssc-miR-4332	1.12735	4.20537	-0.79824	0.042401	NA	TRUE
ssc-miR-423-5p	8972.01	7548.5	0.24353	0.042631	0.18699	TRUE
novel_611	12.1248	24.7157	-0.72544	0.044674	NA	TRUE
ssc-miR-378b-3p	2122.43	2852.25	-0.39766	0.045969	0.19372	TRUE
ssc-miR-191	40493	34902.9	0.21046	0.046171	0.19372	TRUE
ssc-miR-1839-3p	2.13016	0.389233	0.76096	0.046419	NA	TRUE
ssc-miR-130b	140.871	183.944	-0.36455	0.047985	0.19633	TRUE
ssc-miR-504	344.695	264.406	0.35789	0.049098	0.19633	TRUE
ssc-miR-376c	3.19497	6.72956	-0.7243	0.050629	NA	FALSE
ssc-miR-450a	1071.88	1503.73	-0.44498	0.05075	0.19633	FALSE
ssc-miR-145-5p	142434	104521	0.41254	0.050864	0.19633	FALSE
ssc-miR-19b	4201.15	5255.48	-0.30981	0.052921	0.20027	FALSE
ssc-miR-148a-3p	682720	497084	0.41978	0.056323	0.20751	FALSE
ssc-miR-143-3p	1.16185e+06	915264	0.32732	0.056985	0.20751	FALSE
ssc-miR-30e-3p	2873.43	2516.95	0.1883	0.060519	0.2163	FALSE
novel_159	50.6397	29.0594	0.62024	0.060704	NA	FALSE
ssc-let-7e	14308.4	11168.4	0.33782	0.062504	0.21933	FALSE
ssc-miR-22-3p	2.52743	6.2311	-0.72848	0.064151	NA	FALSE
ssc-miR-182	4551.76	3219.19	0.44797	0.065028	0.22411	FALSE
novel_816	0	1.32463	-0.55255	0.065953	NA	FALSE
ssc-miR-324	22.2576	51.1021	-0.71383	0.067401	NA	FALSE
novel_615	0.305187	1.90266	-0.67114	0.070855	NA	FALSE
novel_642	16.7059	10.8377	0.53484	0.071542	NA	FALSE
ssc-miR-7137-3p	8.12263	14.1912	-0.60099	0.078048	NA	FALSE
ssc-miR-671-3p	43.2708	32.9341	0.38486	0.07878	NA	FALSE
ssc-miR-7	22955.1	17839.8	0.33996	0.084155	0.28495	FALSE
ssc-miR-142-3p	15005.9	22550	-0.49623	0.085737	0.2853	FALSE
ssc-miR-7136-5p	61.1143	43.3797	0.4459	0.086241	NA	FALSE
novel_722	1.326	0.198685	0.60268	0.087036	NA	FALSE
ssc-miR-183	64.245	49.7393	0.33858	0.09225	NA	FALSE
novel_508	0	0.993141	-0.4801	0.093665	NA	FALSE
novel_753	0.846867	0	0.47752	0.098394	NA	FALSE
ssc-miR-184	52.5011	22.4125	0.65555	0.099042	NA	FALSE
ssc-miR-142-5p	13494.1	16933.2	-0.308	0.10273	0.33605	FALSE
novel_362	0.858315	0	0.45863	0.10494	NA	FALSE
ssc-miR-146a-5p	25423.2	21844.5	0.21264	0.10707	0.33827	FALSE
ssc-miR-2320-5p	528.975	460.484	0.19784	0.10733	0.33827	FALSE
ssc-miR-30e-5p	25401.7	33129.7	-0.35147	0.10953	0.33827	FALSE
ssc-miR-186	14294.3	16020	-0.16177	0.11042	0.33827	FALSE
novel_605	0.173946	1.3005	-0.52663	0.11336	NA	FALSE
novel_329	1.22734	0.190548	0.53033	0.11728	NA	FALSE
novel_211	2.25828	4.54722	-0.61134	0.11837	NA	FALSE
ssc-let-7a	116634	95480.5	0.27393	0.11877	0.35816	FALSE
novel_482	7.96862	4.49912	0.57284	0.1206	NA	FALSE
ssc-miR-24-1-5p	655.115	552.742	0.23429	0.12191	0.36199	FALSE
ssc-miR-1277	16.9181	27.3824	-0.52221	0.12629	NA	FALSE
novel_297	0	0.762065	-0.41104	0.12814	NA	FALSE
novel_393	0.815577	0	0.40763	0.13137	NA	FALSE
ssc-miR-27b-3p	206839	171825	0.25491	0.13186	0.38135	FALSE
ssc-miR-532-5p	15786.4	13465.4	0.22134	0.13421	0.38135	FALSE
ssc-miR-212	39.8251	27.974	0.4292	0.13507	NA	FALSE
ssc-miR-194b-5p	14.9623	7.90911	0.57036	0.13561	NA	FALSE
ssc-miR-99b	10463.7	8971.83	0.21446	0.13589	0.38135	FALSE
ssc-miR-101	90425.8	111582	-0.28455	0.13821	0.38135	FALSE
ssc-miR-222	784.432	678.501	0.20183	0.13836	0.38135	FALSE
novel_710	0.716914	0	0.39637	0.13841	NA	FALSE
ssc-miR-7857-3p	15.7689	10.5361	0.47899	0.14028	NA	FALSE
ssc-miR-30d	65042.1	55440.7	0.2219	0.14029	0.38135	FALSE
ssc-miR-7137-5p	50.5976	62.491	-0.28706	0.14138	NA	FALSE
ssc-miR-28-5p	2025.4	2317.24	-0.18852	0.14588	0.39104	FALSE
novel_778	1.23518	0	0.37589	0.14624	NA	FALSE
novel_469	0.229905	1.5057	-0.46147	0.14814	NA	FALSE
ssc-miR-29a	8832.98	9981.62	-0.17229	0.14859	0.39286	FALSE
ssc-miR-9841-3p	112.741	143.084	-0.31019	0.15418	0.40211	FALSE
novel_810	0	1.31579	-0.35744	0.15748	NA	FALSE
ssc-miR-151-5p	1106.55	1310.21	-0.23265	0.1583	0.40736	FALSE
novel_267	0	0.647634	-0.35267	0.16552	NA	FALSE
ssc-miR-138	166.515	229.691	-0.39397	0.16572	0.42084	FALSE
ssc-miR-1306-5p	171.112	139.972	0.27052	0.16902	0.42365	FALSE
ssc-miR-339-3p	7.98476	12.0728	-0.46348	0.1692	NA	FALSE
novel_645	0	0.607107	-0.34676	0.16984	NA	FALSE
ssc-miR-18a	349.485	456.197	-0.34155	0.17262	0.42713	FALSE
ssc-miR-202-5p	0.542968	1.81533	-0.50077	0.17607	NA	FALSE
novel_555	0.262483	1.59705	-0.43071	0.18212	NA	FALSE
ssc-miR-133a-3p	2705.56	3064.24	-0.17429	0.18546	0.45309	FALSE
novel_687	0	0.882192	-0.32211	0.18556	NA	FALSE
ssc-miR-6782-3p	6.95192	3.84829	0.51453	0.18594	NA	FALSE
novel_259	0	0.833118	-0.31775	0.18924	NA	FALSE
ssc-miR-181b	10610.6	9430.7	0.16572	0.19001	0.45839	FALSE
ssc-miR-365-5p	8.08691	12.8892	-0.46116	0.1951	NA	FALSE
ssc-miR-193a-3p	6.83399	12.0628	-0.50077	0.19637	NA	FALSE
ssc-miR-28-3p	17194.5	15191.6	0.1734	0.20063	0.46849	FALSE
ssc-miR-885-5p	0.40385	1.39371	-0.44959	0.20229	NA	FALSE
ssc-miR-135	26.2177	37.6926	-0.41989	0.20233	NA	FALSE
ssc-miR-378	19349.8	16350	0.22982	0.20339	0.46849	FALSE
ssc-miR-374b-5p	9000.17	10598.2	-0.22362	0.2036	0.46849	FALSE
ssc-miR-26a	291761	254234	0.19126	0.20415	0.46849	FALSE
novel_725	36.4547	53.831	-0.42704	0.20514	NA	FALSE
novel_512	0.369023	1.55639	-0.42127	0.20532	NA	FALSE
ssc-miR-23a	11468.9	12938.9	-0.16897	0.20633	0.46849	FALSE
novel_418	1.01294	0.198685	0.4053	0.20714	NA	FALSE
novel_695	0.978109	0.190548	0.40298	0.20951	NA	FALSE
novel_434	2.71106	1.30341	0.49135	0.21523	NA	FALSE
ssc-miR-664-5p	270.423	229.29	0.22138	0.21624	0.48529	FALSE
ssc-miR-153	1.70515	3.28887	-0.49207	0.21688	NA	FALSE
ssc-miR-500	1050.96	893.552	0.222	0.22037	0.48887	FALSE
novel_765	0.411727	1.34423	-0.41928	0.22699	NA	FALSE
ssc-miR-331-5p	198.423	176.078	0.1655	0.22852	0.5012	FALSE
novel_700	0.707749	0	0.27267	0.23111	NA	FALSE
novel_855	1.05564	0.174148	0.36143	0.23158	NA	FALSE
ssc-miR-545-3p	19.9703	32.7004	-0.456	0.2317	NA	FALSE
ssc-miR-219a	5.68977	8.08803	-0.40051	0.23432	NA	FALSE
novel_461	0	0.57978	-0.2607	0.24227	NA	FALSE
novel_661	4.69932	2.3815	0.46466	0.24305	NA	FALSE
ssc-miR-30c-5p	36801.8	33479.8	0.13355	0.24667	0.52528	FALSE
novel_240	4.80815	7.42254	-0.41858	0.24669	NA	FALSE
novel_782	0	0.538843	-0.25449	0.24884	NA	FALSE
novel_351	0.999682	0.174148	0.34208	0.24957	NA	FALSE
ssc-miR-19a	404.281	482.192	-0.23807	0.24987	0.52528	FALSE
ssc-miR-139-5p	3490.33	3066.21	0.17945	0.25027	0.52528	FALSE
ssc-miR-139-3p	150.433	122.718	0.26898	0.25039	0.52528	FALSE
novel_296	2.75191	1.28248	0.44192	0.25743	NA	FALSE
novel_580	2.75191	1.28248	0.44192	0.25743	NA	FALSE
ssc-miR-124a	0.305187	1.27421	-0.3703	0.26081	NA	FALSE
novel_488	1.27542	2.62565	-0.44585	0.26112	NA	FALSE
ssc-miR-150	3245.01	3735.86	-0.19296	0.26113	0.54098	FALSE
ssc-miR-216	1.52685	3.63463	-0.42152	0.26174	NA	FALSE
novel_503	0.40385	1.23875	-0.39018	0.26235	NA	FALSE
novel_520	0.40385	1.23875	-0.39018	0.26235	NA	FALSE
ssc-miR-493-5p	37.2484	29.396	0.29852	0.26357	NA	FALSE
novel_746	0.479133	0	0.2403	0.26597	NA	FALSE
ssc-miR-29b	520.256	695.234	-0.3405	0.2716	0.54098	FALSE
ssc-miR-199b-3p	103724	120524	-0.20409	0.27194	0.54098	FALSE
ssc-miR-199a-3p	103732	120532	-0.20407	0.27199	0.54098	FALSE
novel_230	2.60255	6.03682	-0.41285	0.27203	NA	FALSE
ssc-miR-423-3p	10994.9	9962.51	0.13867	0.27249	0.54098	FALSE
ssc-miR-9851-3p	1.58061	3.0942	-0.4372	0.27256	NA	FALSE
ssc-miR-221-3p	2573.51	2339.22	0.13398	0.2756	0.54098	FALSE
ssc-miR-105-1	3.87573	2.26695	0.42878	0.277	NA	FALSE
ssc-miR-450c-5p	1537.35	1887.15	-0.26506	0.2775	0.54098	FALSE
ssc-miR-103	51751.4	44332.6	0.209	0.28286	0.54592	FALSE
novel_757	0.846867	0.190548	0.33155	0.28429	NA	FALSE
novel_606	1.76649	0.647634	0.37951	0.28866	NA	FALSE
novel_563	0.963566	0.174148	0.30779	0.29107	NA	FALSE
novel_449	0	0.457087	-0.21625	0.2932	NA	FALSE
ssc-miR-137	8.77515	11.7926	-0.32712	0.29747	NA	FALSE
novel_396	0	0.432959	-0.21172	0.29893	NA	FALSE
novel_576	0	0.432959	-0.21172	0.29893	NA	FALSE
novel_499	0	0.41336	-0.20809	0.30357	NA	FALSE
novel_702	0	0.41336	-0.20809	0.30357	NA	FALSE
ssc-miR-194a	566.111	640.753	-0.17149	0.30421	0.57841	FALSE
ssc-miR-551a	25.3856	33.7861	-0.33425	0.30464	NA	FALSE
ssc-miR-486	772.168	674.296	0.18551	0.30569	0.57841	FALSE
novel_540	0.707749	1.6321	-0.36779	0.30784	NA	FALSE
novel_742	2.017	0.911676	0.38909	0.30949	NA	FALSE
novel_519	0.411727	0	0.20432	0.31042	NA	FALSE
ssc-miR-491	46.3537	53.1223	-0.18984	0.31297	NA	FALSE
ssc-miR-199a-5p	56404.6	63349	-0.16051	0.31471	0.58441	FALSE
ssc-miR-32	1496.27	1933.44	-0.3048	0.31491	0.58441	FALSE
novel_558	0.879412	0.190548	0.29166	0.31647	NA	FALSE
novel_583	0	0.364696	-0.19779	0.31721	NA	FALSE
ssc-miR-676-3p	1059.92	938.413	0.16885	0.31873	0.58585	FALSE
ssc-miR-499-3p	0.705467	1.91878	-0.3358	0.32029	NA	FALSE
ssc-miR-542-5p	15.1123	20.7894	-0.34054	0.32222	NA	FALSE
ssc-miR-342	0.772873	1.65984	-0.37835	0.3226	NA	FALSE
novel_696	0.369023	0	0.19467	0.32354	NA	FALSE
novel_814	0.369023	0	0.19467	0.32354	NA	FALSE
novel_521	0.361146	0	0.19304	0.32578	NA	FALSE
novel_186	2.76645	4.35829	-0.38194	0.32772	NA	FALSE
ssc-miR-671-5p	90.1421	75.5994	0.22659	0.33282	0.60299	FALSE
ssc-miR-92b-5p	12.0945	9.065	0.30856	0.3345	NA	FALSE
ssc-miR-7135-3p	20.7759	26.0719	-0.28071	0.33613	NA	FALSE
ssc-miR-10a-3p	386.721	333.516	0.19697	0.33803	0.60299	FALSE
ssc-miR-98	4448	4065.35	0.1262	0.33833	0.60299	FALSE
novel_487	2.6016	0.925918	0.31359	0.33862	NA	FALSE
ssc-miR-7142-5p	0.229905	0.818584	-0.27945	0.33902	NA	FALSE
novel_804	0.305187	1.05286	-0.30934	0.34094	NA	FALSE
ssc-miR-7134-5p	806.842	708.185	0.17805	0.34328	0.60299	FALSE
ssc-miR-320	7856.05	6988.05	0.16073	0.34367	0.60299	FALSE
novel_552	0.305187	0	0.18006	0.34429	NA	FALSE
ssc-miR-935	1.23272	2.52845	-0.36276	0.3444	NA	FALSE
ssc-miR-335	157.948	107.9	0.34979	0.36022	0.62633	FALSE
novel_525	1.42238	0.57978	0.32039	0.36545	NA	FALSE
novel_751	0.815611	1.78678	-0.34161	0.36591	NA	FALSE
novel_458	0.49588	1.17008	-0.29321	0.37234	NA	FALSE
ssc-miR-30c-1-3p	66.0081	59.3554	0.14216	0.37438	0.64066	FALSE
ssc-miR-127	4149.63	3316.8	0.26733	0.3751	0.64066	FALSE
novel_253	1.56021	2.8091	-0.33898	0.38196	NA	FALSE
ssc-miR-30b-3p	52.2336	60.7647	-0.19491	0.38272	NA	FALSE
ssc-let-7d-3p	551.773	611.966	-0.14161	0.38326	0.64689	FALSE
ssc-miR-363	12918.5	14774.7	-0.17958	0.38545	0.64689	FALSE
ssc-miR-874	95.8286	85.216	0.16816	0.39237	0.65283	FALSE
novel_471	0.956978	0.389233	0.28775	0.39574	NA	FALSE
ssc-miR-371-5p	1.34054	0.571643	0.28576	0.39782	NA	FALSE
novel_716	0.131242	0.579371	-0.23311	0.39786	NA	FALSE
ssc-miR-9785-5p	0	0.484822	-0.14115	0.40367	NA	FALSE
novel_248	3.45488	2.13896	0.33033	0.40594	NA	FALSE
novel_484	0.971521	0.457087	0.27396	0.40664	NA	FALSE
ssc-miR-126-3p	124446	114378	0.11771	0.40683	0.67109	FALSE
ssc-miR-381	3.43107	2.16106	0.32953	0.40701	NA	FALSE
novel_698	0.24794	0.914173	-0.21444	0.41282	NA	FALSE
novel_437	0.459809	0	0.13639	0.41304	NA	FALSE
novel_820	0	0.429351	-0.13311	0.41852	NA	FALSE
novel_761	1.71719	2.79445	-0.31975	0.42077	NA	FALSE
novel_787	2.09139	1.045	0.29494	0.42124	NA	FALSE
ssc-miR-1271	7.85124	9.85559	-0.26373	0.43141	NA	FALSE
ssc-miR-190b	8.33224	6.46638	0.28204	0.4337	NA	FALSE
ssc-miR-195	687.911	773.476	-0.15766	0.4388	0.71769	FALSE
ssc-miR-2483	43.5075	36.129	0.22745	0.43997	NA	FALSE
novel_733	0	0.348296	-0.1194	0.44543	NA	FALSE
novel_332	0.305187	0.829919	-0.25066	0.44641	NA	FALSE
ssc-miR-7135-5p	13.8517	10.6071	0.27552	0.44712	NA	FALSE
novel_738	0.759618	2.07437	-0.22516	0.44738	NA	FALSE
novel_714	0.229905	0.655771	-0.21177	0.45013	NA	FALSE
ssc-miR-224	6.18528	3.37227	0.28573	0.45193	NA	FALSE
novel_268	1.95441	3.2717	-0.29685	0.45233	NA	FALSE
ssc-miR-146b	16595.8	13792.9	0.22239	0.45386	0.7361	FALSE
ssc-miR-196a	23.8053	28.2468	-0.20165	0.45681	NA	FALSE
novel_256	2.67707	4.12617	-0.29399	0.45841	NA	FALSE
novel_422	0.305187	0.778056	-0.24321	0.45953	NA	FALSE
ssc-miR-219b-3p	2.06401	1.19142	0.28169	0.46766	NA	FALSE
novel_627	0.24794	0.721128	-0.18337	0.47295	NA	FALSE
ssc-miR-451	32957.1	30314.8	0.11541	0.47442	0.76303	FALSE
ssc-miR-338	14.5058	18.7416	-0.26843	0.47522	NA	FALSE
novel_670	0.237781	0.587508	-0.19923	0.47566	NA	FALSE
novel_500	0.553127	0.190548	0.19714	0.47569	NA	FALSE
novel_735	0.305187	0.794046	-0.2228	0.47931	NA	FALSE
novel_322	0.393725	1.25183	-0.18755	0.48022	NA	FALSE
ssc-miR-9843-3p	154.715	138.453	0.15141	0.48797	0.77253	FALSE
ssc-miR-125a	15435	14309.3	0.10509	0.48834	0.77253	FALSE
ssc-miR-7142-3p	166.489	180.485	-0.10447	0.49875	0.78039	FALSE
novel_798	0.705467	0.214675	0.16945	0.49894	NA	FALSE
ssc-miR-490-5p	0.689714	1.56478	-0.20091	0.50003	NA	FALSE
ssc-miR-1296-5p	41.7972	46.3779	-0.13468	0.50101	NA	FALSE
ssc-miR-20b	1952.38	2211.01	-0.16132	0.50156	0.78039	FALSE
novel_662	0.229905	0.952739	-0.14272	0.50295	NA	FALSE
ssc-miR-7138-3p	4.26597	5.7045	-0.25164	0.50544	NA	FALSE
novel_243	4.35059	3.35277	0.25582	0.50604	NA	FALSE
novel_265	0	0.242411	-0.089933	0.51162	NA	FALSE
novel_528	0	0.242411	-0.089933	0.51162	NA	FALSE
novel_578	0	0.242411	-0.089933	0.51162	NA	FALSE
ssc-miR-105-2	0	0.242411	-0.089933	0.51162	NA	FALSE
novel_441	0.24794	0	0.09031	0.51172	NA	FALSE
novel_518	0.24794	0	0.09031	0.51172	NA	FALSE
ssc-miR-187	29.1199	33.8767	-0.18004	0.5152	NA	FALSE
ssc-miR-296-3p	201.256	215.767	-0.092493	0.51537	0.78039	FALSE
ssc-miR-99a	99611.1	93038.9	0.09504	0.51567	0.78039	FALSE
ssc-miR-615	1.96513	3.23878	-0.24227	0.51685	NA	FALSE
ssc-miR-217	25.3619	21.3612	0.19155	0.51724	NA	FALSE
ssc-miR-7143-3p	2.78862	2.02134	0.25771	0.51725	NA	FALSE
ssc-miR-582	355.841	316.45	0.15215	0.51789	0.78039	FALSE
ssc-miR-146a-3p	0.305187	0.814055	-0.18541	0.51925	NA	FALSE
ssc-miR-425-3p	518.191	495.463	0.064212	0.52125	0.78039	FALSE
novel_697	0.229905	0	0.086408	0.52144	NA	FALSE
novel_856	0.229905	0	0.086408	0.52144	NA	FALSE
novel_479	115.371	96.7407	0.2028	0.52161	0.78039	FALSE
novel_350	0	0.214675	-0.083563	0.5277	NA	FALSE
novel_358	0	0.214675	-0.083563	0.5277	NA	FALSE
novel_554	0	0.214675	-0.083563	0.5277	NA	FALSE
novel_750	0	0.214675	-0.083563	0.5277	NA	FALSE
novel_796	0	0.214675	-0.083563	0.5277	NA	FALSE
novel_850	0	0.214675	-0.083563	0.5277	NA	FALSE
ssc-miR-374a-3p	5252.88	4918.66	0.091666	0.52866	0.78485	FALSE
novel_788	0.229905	0.628036	-0.15654	0.53114	NA	FALSE
novel_674	1.67919	2.42149	-0.24153	0.53167	NA	FALSE
ssc-miR-204	231.449	266.376	-0.17529	0.53276	0.78491	FALSE
novel_823	0.879412	0.348296	0.18063	0.5356	NA	FALSE
novel_360	0	0.198685	-0.079528	0.53829	NA	FALSE
novel_791	0	0.198685	-0.079528	0.53829	NA	FALSE
novel_843	0	0.198685	-0.079528	0.53829	NA	FALSE
novel_870	0	0.198685	-0.079528	0.53829	NA	FALSE
novel_384	0	0.190548	-0.077372	0.54409	NA	FALSE
novel_392	0	0.190548	-0.077372	0.54409	NA	FALSE
novel_504	0	0.190548	-0.077372	0.54409	NA	FALSE
novel_541	0	0.190548	-0.077372	0.54409	NA	FALSE
novel_656	0	0.190548	-0.077372	0.54409	NA	FALSE
novel_744	0	0.190548	-0.077372	0.54409	NA	FALSE
novel_865	0	0.190548	-0.077372	0.54409	NA	FALSE
ssc-miR-383	0	0.190548	-0.077372	0.54409	NA	FALSE
ssc-miR-489	0	0.190548	-0.077372	0.54409	NA	FALSE
ssc-miR-4338	0.131242	0.571643	-0.12265	0.54543	NA	FALSE
ssc-miR-1307	1377.2	1467.32	-0.088297	0.5456	0.7944	FALSE
ssc-miR-129a-3p	63.3129	76.716	-0.20929	0.54744	0.7944	FALSE
novel_468	0.713343	0.174148	0.12367	0.54912	NA	FALSE
novel_731	5.82038	7.34918	-0.23136	0.54912	NA	FALSE
novel_403	0	0.174148	-0.072812	0.55671	NA	FALSE
novel_419	0	0.174148	-0.072812	0.55671	NA	FALSE
novel_784	0	0.174148	-0.072812	0.55671	NA	FALSE
novel_800	0	0.174148	-0.072812	0.55671	NA	FALSE
novel_832	0	0.174148	-0.072812	0.55671	NA	FALSE
novel_493	0.838991	0.41336	0.18419	0.55888	NA	FALSE
novel_452	0.173946	0	0.072277	0.55918	NA	FALSE
novel_639	0.173946	0	0.072277	0.55918	NA	FALSE
novel_640	0.173946	0	0.072277	0.55918	NA	FALSE
novel_779	0.173946	0	0.072277	0.55918	NA	FALSE
novel_783	0.173946	0	0.072277	0.55918	NA	FALSE
novel_808	0.173946	0	0.072277	0.55918	NA	FALSE
ssc-miR-424-3p	0.173946	0	0.072277	0.55918	NA	FALSE
novel_284	1.48191	2.2116	-0.22743	0.56296	NA	FALSE
novel_376	0.727073	0.364696	0.18004	0.56715	NA	FALSE
novel_651	0.843771	0.372833	0.16673	0.56737	NA	FALSE
novel_480	1.97981	3.15857	-0.20801	0.56878	NA	FALSE
novel_676	0.24794	0.562971	-0.14142	0.57037	NA	FALSE
ssc-miR-432-5p	31.1273	26.8359	0.17658	0.57054	NA	FALSE
novel_302	1.03539	0.587508	0.18057	0.57078	NA	FALSE
ssc-miR-149	470.353	525.994	-0.14316	0.57665	0.83008	FALSE
novel_505	0.896238	1.43383	-0.21296	0.57721	NA	FALSE
novel_171	18.1143	21.5724	-0.17057	0.57859	NA	FALSE
novel_529	5.26171	8.55469	-0.19858	0.58007	NA	FALSE
ssc-miR-34c	430.413	518.43	-0.19467	0.58385	0.83008	FALSE
ssc-miR-15b	1844.99	1962.89	-0.085433	0.58531	0.83008	FALSE
ssc-miR-421-5p	0.716914	0.389233	0.17137	0.58607	NA	FALSE
novel_382	0.131242	0.432959	-0.12549	0.59148	NA	FALSE
ssc-miR-421-3p	89.726	96.8049	-0.10479	0.59343	0.83008	FALSE
ssc-miR-145-3p	7442.33	7891.11	-0.081227	0.59353	0.83008	FALSE
novel_291	0.131242	0	0.059068	0.59884	NA	FALSE
novel_867	0.131242	0	0.059068	0.59884	NA	FALSE
ssc-miR-4337	0.131242	0	0.059068	0.59884	NA	FALSE
ssc-miR-9796-3p	0.131242	0	0.059068	0.59884	NA	FALSE
novel_513	0.716914	0.41336	0.16487	0.60056	NA	FALSE
novel_314	1.09481	0.628036	0.17862	0.60273	NA	FALSE
ssc-miR-133a-5p	191.012	168.287	0.15197	0.60376	0.83831	FALSE
ssc-miR-4331	3.26871	2.43296	0.20005	0.61566	NA	FALSE
novel_547	1.63115	1.02901	0.17801	0.61613	NA	FALSE
ssc-miR-122	214.167	184.508	0.16559	0.62104	0.85615	FALSE
novel_857	0.421886	0.745791	-0.1364	0.63441	NA	FALSE
novel_534	0.305187	0.647634	-0.14377	0.637	NA	FALSE
ssc-miR-17-5p	10810.9	11629.1	-0.097604	0.63835	0.87259	FALSE
novel_420	4.13509	3.14595	0.18651	0.63902	NA	FALSE
novel_597	1.39333	0.786602	0.15185	0.63993	NA	FALSE
ssc-let-7d-5p	5249.85	5065.28	0.05053	0.64201	0.87259	FALSE
novel_456	0.173946	0.432959	-0.10883	0.64409	NA	FALSE
ssc-miR-9858-5p	3.01667	2.39429	0.18111	0.6484	NA	FALSE
ssc-miR-432-3p	0.467686	0.190548	0.10786	0.64956	NA	FALSE
ssc-miR-7143-5p	0.477845	0.198685	0.10719	0.65255	NA	FALSE
ssc-miR-361-5p	965.646	1008.61	-0.061036	0.6542	0.87775	FALSE
ssc-miR-545-5p	4.09945	4.9154	-0.17376	0.65434	NA	FALSE
ssc-miR-374b-3p	219.772	208.472	0.07364	0.6549	0.87775	FALSE
novel_840	0.229905	0.571643	-0.090395	0.65532	NA	FALSE
novel_282	0.904148	1.55715	-0.15282	0.6577	NA	FALSE
ssc-miR-7140-5p	0.952197	1.66915	-0.13056	0.65968	NA	FALSE
novel_705	8.60477	7.47766	0.14955	0.66148	NA	FALSE
novel_486	0.262483	0.612045	-0.1091	0.66203	NA	FALSE
novel_485	1.93512	1.45384	0.16376	0.66623	NA	FALSE
ssc-miR-7141-5p	2.0638	2.64234	-0.1662	0.66945	NA	FALSE
novel_544	5.05698	6.28394	-0.16317	0.67405	NA	FALSE
novel_863	0.131242	0.381096	-0.079926	0.67576	NA	FALSE
novel_807	0.610374	0.388823	0.12183	0.67592	NA	FALSE
ssc-miR-376a-5p	5.2059	4.53936	0.14964	0.68579	NA	FALSE
ssc-miR-505	744.002	763.882	-0.034474	0.68992	0.9114	FALSE
novel_667	2.62601	2.949	-0.15618	0.69395	NA	FALSE
ssc-let-7c	21396.3	20289.8	0.07223	0.69582	0.9114	FALSE
ssc-miR-664-3p	314.82	334.845	-0.082042	0.69934	0.9114	FALSE
novel_614	0.361146	0.579371	-0.11756	0.69962	NA	FALSE
novel_602	0.361146	0.174148	0.088966	0.70129	NA	FALSE
ssc-miR-148b-5p	351.763	343.217	0.034297	0.70297	0.9114	FALSE
ssc-miR-218-5p	8547.03	9156.45	-0.089764	0.70362	0.9114	FALSE
ssc-miR-2320-3p	45.97	48.5165	-0.072668	0.70406	NA	FALSE
novel_776	0.173946	0.429351	-0.073944	0.70409	NA	FALSE
novel_758	0.40385	0.214675	0.088013	0.70899	NA	FALSE
novel_675	1.69859	1.41743	0.14519	0.71028	NA	FALSE
novel_773	0.631506	0.432959	0.1053	0.71341	NA	FALSE
novel_649	0.347891	0.603908	-0.10316	0.71497	NA	FALSE
novel_834	0.379182	0.198685	0.084802	0.71712	NA	FALSE
novel_442	0.459809	0.198685	0.07108	0.71748	NA	FALSE
novel_326	0.369023	0.603499	-0.10099	0.72129	NA	FALSE
novel_204	0.653078	1.01233	-0.12337	0.72134	NA	FALSE
novel_825	0.229905	0.389233	-0.084217	0.72134	NA	FALSE
ssc-miR-487b	0.709037	1.06913	-0.12408	0.72238	NA	FALSE
ssc-miR-376a-3p	2.15255	1.7641	0.13824	0.72383	NA	FALSE
ssc-miR-23b	8074.62	8314.11	-0.041134	0.72625	0.91842	FALSE
ssc-miR-95	1175.28	1099.93	0.084945	0.73008	0.91842	FALSE
ssc-miR-136	48.0013	53.2423	-0.11439	0.73183	NA	FALSE
ssc-miR-92b-3p	449.604	434.745	0.050035	0.73565	0.91842	FALSE
ssc-miR-9810-3p	1.01422	0.786193	0.11902	0.73621	NA	FALSE
ssc-miR-196b-5p	11.7101	12.8485	-0.10227	0.73723	NA	FALSE
novel_239	4.15865	3.73934	0.1292	0.73822	NA	FALSE
ssc-miR-106a	1797.95	1681.97	0.084833	0.74061	0.91842	FALSE
ssc-miR-20a	29492.9	27951.9	0.071204	0.74181	0.91842	FALSE
novel_771	1.43353	0.927667	0.10629	0.743	NA	FALSE
ssc-miR-96-5p	21.6663	19.3485	0.11137	0.74849	NA	FALSE
novel_421	0.24794	0.484822	-0.063311	0.74976	NA	FALSE
novel_815	0.361146	0.538843	-0.090026	0.74981	NA	FALSE
ssc-miR-9-1	5349.59	5182.1	0.044626	0.75136	0.91842	FALSE
ssc-miR-9	5349.46	5182.1	0.044591	0.75153	0.91842	FALSE
novel_192	15.7263	14.2403	0.094904	0.75458	NA	FALSE
novel_356	0.305187	0.190548	0.071601	0.75527	NA	FALSE
ssc-miR-24-2-5p	117.433	121.692	-0.054436	0.75564	0.91842	FALSE
novel_672	0.369023	0.242411	0.071787	0.76069	NA	FALSE
ssc-miR-9788-3p	3.33935	3.78398	-0.12106	0.76105	NA	FALSE
novel_475	1.81611	2.30015	-0.11948	0.76213	NA	FALSE
novel_862	0.305187	0.198685	0.06926	0.7635	NA	FALSE
ssc-miR-1306-3p	39.061	37.2842	0.057594	0.76357	NA	FALSE
ssc-miR-148a-5p	1122.75	1089.2	0.041532	0.76384	0.91842	FALSE
novel_704	0.938942	1.28381	-0.10647	0.76423	NA	FALSE
ssc-miR-455-5p	3394.95	3213.63	0.071108	0.76575	0.91842	FALSE
novel_272	0.833612	0.562971	0.095173	0.76598	NA	FALSE
novel_255	3.7178	3.27968	0.11522	0.76613	NA	FALSE
novel_875	0.393725	0.242411	0.058279	0.767	NA	FALSE
ssc-miR-708-3p	254.503	235.376	0.091875	0.76721	0.91842	FALSE
novel_634	0.698912	0.56338	0.09255	0.77109	NA	FALSE
novel_743	0.577796	0.388823	0.08198	0.7716	NA	FALSE
ssc-miR-450b-3p	2.7656	3.11583	-0.11511	0.77191	NA	FALSE
ssc-miR-450c-3p	6.79044	7.53918	-0.10317	0.77238	NA	FALSE
novel_423	0.649508	0.441096	0.081876	0.77246	NA	FALSE
ssc-miR-369	214.245	230.563	-0.087233	0.7748	0.91842	FALSE
ssc-miR-425-5p	3596.42	3719.18	-0.046248	0.77989	0.91842	FALSE
ssc-miR-7138-5p	213.176	225.209	-0.069978	0.78248	0.91842	FALSE
ssc-miR-744	771.598	795.501	-0.04214	0.78753	0.91842	FALSE
ssc-miR-7139-5p	42.1816	40.3184	0.053595	0.78779	NA	FALSE
novel_383	0.347891	0.198685	0.05133	0.78845	NA	FALSE
ssc-miR-128	3660.88	3607.71	0.021423	0.78853	0.91842	FALSE
ssc-miR-628	95.6953	91.9337	0.05229	0.78994	0.91842	FALSE
novel_729	0.237781	0.39737	-0.051652	0.79121	NA	FALSE
novel_523	5.19273	6.24246	-0.1039	0.79254	NA	FALSE
ssc-miR-155-5p	2879.05	2969.58	-0.042565	0.80156	0.92123	FALSE
ssc-miR-769-5p	1145.2	1175.64	-0.035133	0.80565	0.92123	FALSE
ssc-miR-7139-3p	4.68825	4.20067	0.093455	0.80603	NA	FALSE
ssc-miR-1468	2065.2	2013.53	0.035721	0.80667	0.92123	FALSE
novel_443	1.64444	1.4893	0.094287	0.81001	NA	FALSE
novel_406	0.24794	0.381096	-0.046494	0.81136	NA	FALSE
ssc-miR-132	139.597	131.306	0.072746	0.81255	0.92157	FALSE
ssc-miR-542-3p	3167.79	3014.83	0.062017	0.81652	0.92157	FALSE
novel_202	14.9508	14.2435	0.06868	0.81814	NA	FALSE
novel_754	17.21	18.508	-0.076184	0.82728	NA	FALSE
novel_271	1.38984	1.09396	0.080474	0.82909	NA	FALSE
ssc-miR-205	11.4372	12.0727	-0.070336	0.83436	NA	FALSE
ssc-miR-181a	48375.4	49622.4	-0.034996	0.83537	0.93736	FALSE
ssc-miR-490-3p	31.3415	33.9296	-0.075961	0.84284	NA	FALSE
ssc-miR-652	51.929	50.853	0.044028	0.84341	NA	FALSE
ssc-miR-199b-5p	17687.3	17110.9	0.043519	0.84768	0.94159	FALSE
ssc-miR-181d-5p	1646.8	1673.49	-0.022214	0.84889	0.94159	FALSE
novel_428	3.25523	3.51703	-0.072406	0.85474	NA	FALSE
novel_270	2.87476	2.46709	0.070291	0.8592	NA	FALSE
ssc-miR-92a	27144.3	26577.1	0.029143	0.85958	0.94799	FALSE
novel_811	0.262483	0.198685	0.031956	0.86326	NA	FALSE
novel_537	0.500264	0.441096	0.048567	0.86359	NA	FALSE
novel_258	1.79597	1.52705	0.065052	0.86537	NA	FALSE
ssc-miR-1343	204.853	209.473	-0.02899	0.86848	0.95237	FALSE
novel_531	0.479133	0.39737	0.038946	0.87526	NA	FALSE
novel_470	0.610374	0.821782	-0.053393	0.87662	NA	FALSE
ssc-miR-30a-5p	130905	133564	-0.027434	0.87921	0.95869	FALSE
ssc-miR-429	14.3536	13.3889	0.059115	0.87977	NA	FALSE
ssc-miR-9860-5p	17.4875	18.2798	-0.040876	0.8806	NA	FALSE
novel_279	1.33745	1.58664	-0.054375	0.88541	NA	FALSE
ssc-miR-24-3p	21636.5	21952.7	-0.020271	0.88879	0.96109	FALSE
novel_595	2.12	2.38428	-0.055277	0.88926	NA	FALSE
novel_719	2.71941	2.55299	0.054364	0.89146	NA	FALSE
novel_477	0.131242	0.214675	-0.023596	0.89247	NA	FALSE
ssc-miR-452	28.0468	25.7561	0.052787	0.89459	NA	FALSE
ssc-miR-493-3p	12.8756	12.1176	0.051219	0.8948	NA	FALSE
ssc-miR-100	19901.9	20372.9	-0.030474	0.89709	0.96109	FALSE
ssc-miR-129a-5p	582.513	564.986	0.036422	0.89997	0.96109	FALSE
ssc-miR-340	13297.6	13062.2	0.024142	0.90133	0.96109	FALSE
novel_453	0.542968	0.683507	-0.036806	0.9064	NA	FALSE
ssc-miR-328	540.672	531.288	0.024062	0.91117	0.96577	FALSE
novel_264	4.19814	3.85254	0.0421	0.9138	NA	FALSE
ssc-miR-370	14.6731	14.4214	0.035786	0.91474	NA	FALSE
ssc-miR-365-3p	434.471	442.313	-0.023759	0.91573	0.96577	FALSE
novel_561	3.25759	3.16304	0.041726	0.91579	NA	FALSE
novel_847	0.610374	0.57978	0.030628	0.9176	NA	FALSE
novel_828	0.131242	0.190548	-0.01774	0.91777	NA	FALSE
ssc-miR-155-3p	0.901019	0.898183	0.033335	0.92294	NA	FALSE
ssc-miR-2366	3.98194	4.2759	-0.037172	0.92468	NA	FALSE
ssc-miR-9820-5p	0.173946	0.242411	-0.016638	0.92684	NA	FALSE
ssc-miR-382	72.9706	71.5733	0.026431	0.92728	0.97263	FALSE
ssc-miR-708-5p	690.171	676.486	0.023921	0.93525	0.97279	FALSE
ssc-miR-676-5p	0.961395	1.13769	-0.025123	0.93784	NA	FALSE
ssc-miR-193a-5p	213.865	210.647	0.018215	0.9387	0.97279	FALSE
novel_201	18.4963	19.3523	-0.018932	0.94128	NA	FALSE
ssc-miR-218-3p	0.229905	0.174148	0.013107	0.94197	NA	FALSE
ssc-miR-455-3p	668.074	673.344	-0.011878	0.94255	0.97279	FALSE
novel_790	0.49588	0.41336	0.016307	0.94652	NA	FALSE
novel_359	0.347891	0.405223	-0.014746	0.95116	NA	FALSE
ssc-miR-7136-3p	3.59058	3.67943	0.024007	0.95172	NA	FALSE
novel_669	0.237781	0.190548	0.010475	0.95413	NA	FALSE
novel_438	0.411727	0.348296	0.013719	0.9546	NA	FALSE
novel_246	2.55764	2.47738	0.021408	0.95689	NA	FALSE
novel_439	0.754871	0.737119	0.015163	0.95865	NA	FALSE
novel_249	5.42009	5.44382	0.017759	0.96368	NA	FALSE
ssc-miR-758	0.927495	0.857655	0.013089	0.96713	NA	FALSE
ssc-miR-214	5601.56	5569.87	0.0076389	0.96725	0.98884	FALSE
novel_298	1.50653	1.3169	0.015599	0.96807	NA	FALSE
ssc-miR-21	1.12165e+06	1.11676e+06	0.0060607	0.96835	0.98884	FALSE
novel_610	0.173946	0.198685	-0.006796	0.96941	NA	FALSE
ssc-miR-181d-3p	0.173946	0.198685	-0.006796	0.96941	NA	FALSE
novel_848	0.783032	0.794456	-0.013478	0.96962	NA	FALSE
novel_805	0.393725	0.432959	0.0091253	0.97009	NA	FALSE
novel_389	0.24794	0.214675	0.0067554	0.97083	NA	FALSE
ssc-miR-450b-5p	1760.73	1769.17	-0.006543	0.97472	0.9895	FALSE
novel_686	0.78745	0.81073	0.0070446	0.97766	NA	FALSE
novel_388	0.641631	0.596054	0.0076983	0.97829	NA	FALSE
novel_409	0.237781	0.214675	0.0046613	0.97979	NA	FALSE
novel_607	0.237781	0.214675	0.0046613	0.97979	NA	FALSE
ssc-miR-7144-3p	0.577796	0.595771	-0.0062903	0.98258	NA	FALSE
ssc-miR-22-5p	0.40385	0.41336	-0.0051542	0.98498	NA	FALSE
ssc-miR-769-3p	108.361	108.546	0.0034727	0.98699	0.9895	FALSE
ssc-miR-362	1292.86	1295.47	-0.00209	0.98708	0.9895	FALSE
novel_339	0.40385	0.381096	0.0038801	0.98717	NA	FALSE
ssc-miR-574	1005.03	1006	-0.0016243	0.9895	0.9895	FALSE
novel_801	0.846867	0.769919	0.0036797	0.9917	NA	FALSE
novel_673	0.237781	0.242411	-0.0013696	0.99412	NA	FALSE
ssc-miR-325	1.0063	0.96075	0.0015921	0.99611	NA	FALSE
novel_325	0.595831	0.587917	-0.0011724	0.99675	NA	FALSE
novel_837	0.24794	0.242411	0.00072504	0.9969	NA	FALSE
novel_412	0.173946	0.174148	-0.00045852	0.99791	NA	FALSE
novel_257	3.15451	3.25299	0.0006596	0.99867	NA	FALSE
novel_205	16.4823	11.0479	0.33861	NA	NA	NA
novel_371	0	0	NA	NA	NA	NA
novel_377	0	0	NA	NA	NA	NA
novel_386	0	0	NA	NA	NA	NA
novel_446	0	0	NA	NA	NA	NA
novel_454	0	0	NA	NA	NA	NA
novel_490	0	0	NA	NA	NA	NA
novel_577	3.2665	0.976867	0.24567	NA	NA	NA
novel_727	0	0	NA	NA	NA	NA
novel_741	0	0	NA	NA	NA	NA
novel_868	0	0	NA	NA	NA	NA
novel_871	0	0	NA	NA	NA	NA
ssc-miR-1	115822	51845.3	0.86572	NA	NA	NA
ssc-miR-140-3p	32954	25172	0.35923	NA	NA	NA
ssc-miR-152	45536.9	34503	0.34654	NA	NA	NA
ssc-miR-185	8248.11	6536.85	0.29763	NA	NA	NA
ssc-miR-192	476.535	392.593	0.25341	NA	NA	NA
ssc-miR-208b	0	0	NA	NA	NA	NA
ssc-miR-215	100.895	24.2518	1.0584	NA	NA	NA
ssc-miR-31	34.5877	24.0475	0.42238	NA	NA	NA
ssc-miR-7140-3p	1.83831	8.18458	-0.3916	NA	NA	NA
ssc-miR-885-3p	0	0	NA	NA	NA	NA
ssc-miR-9819-5p	0	0	NA	NA	NA	NA
