# Supplementary material for: Identification of MicroRNAs Regulating Clostridium perfringens Type C Infection in the Spleen of Diarrheic Piglets
Source: Curr Issues Mol Biol. 2023 Apr 6;45(4):3193–207. doi: 10.3390/cimb45040208 (PMC10136749; doi:10.3390/cimb45040208)
Supplement: Supplementary file 1 [file cimb-45-00208-s001.zip › Supplementary Table S6 Predicted target genes of differentially expressed miRNAs in SS vs SC, SR vs SC, and SR vs SS.xlsx]

## Sheet: SSvsSC
Differential miRNAs	Gene_name
novel_186	MAFF
ssc-miR-125b	BRPF1
ssc-miR-331-3p	CSDC2| POLR3H| PRKAG1| KRT82| ZNF385A| CD27| DEF6| TEAD3|PIM1| TREML-2| LPCAT4| PLEKHG3| HSF4| LRFN3| CADM4| PQLC2| HEBP2| AEN| FAM78B| NR1I3| SLAMF9| SHC1| TNFAIP8L2| STX4| ROGDI| MCRIP2| TMEM129| BMP1| TBX3| DPYSL4| COQ8A| IL11RA| IL17RC| PRPS2| CDK16|ARHGEF9| SNX12| SLC25A14| AVPR2| EPS8L2| DPF2| SPI1| ABTB2| PTPN5| NCLN| MARCH2| ATG16L2| IL10RA| FGFR1| TTYH2| MRC2| HCRT| IGFBP4| CACNB1| TMEM9…
ssc-miR-532-3p	NFATC4|GSTZ1|FAM167B|NELFCD|PRADC1|IQSEC2|HSD17B10|ZSWIM4|TMEM174|MRC2|PLCD3|SLC4A1|SRRM2|EDARADD|
ssc-miR-21	EFS|NT5E|WDR38|FCGR2B|CD2|HSD17B3|BRPF1|ZSWIM4|PLEKHA8|MRC2|RHOA|YARS|
ssc-miR-339-5p	KRT82|IGF1|PARP6|KLHL21|PQLC2|DMRTB1|HYI|MYO1E|DPT|KIRREL|TNFAIP8L2|HTRA3|GADD45G|BMP1|ULK1|KIAA1671|GATSL3|DPYSL4|ARHGAP36|L1CAM|NAT10|LAMTOR1|CEP164|HEPACAM|TMCC2|DDX56|TNIP1|TMEM92|HPCAL4|SLC2A6|ATAT1|SULT1C3|MRPS18B|
ssc-miR-27a	DMKN|MOSPD3
ssc-miR-378b-3p	ECI2|CLK2|ARAP1|GHRHR|SLC2A6
novel_611	GTPBP1|FAR2|FOXN3|AEN|SLC39A1|SLC7A2|TUBB1|AIFM3|HPS1|CDHR5|RAB3GAP1|COA3|KLHDC8A|CEP85|
ssc-miR-107
ssc-miR-206
ssc-miR-7134-3p
ssc-miR-215
ssc-miR-196a
ssc-miR-143-3p
ssc-miR-126-5p
ssc-miR-9841-3p
ssc-miR-199b-3p
ssc-miR-199a-3p
ssc-miR-451
novel_258
ssc-miR-23a
ssc-miR-202-5p
novel_240

## Sheet: SRvsSC
Differential miRNAs	Gene_name
ssc-miR-133b	NFATC4|AGRP|FAM167B|ZSWIM4|MAFF
ssc-miR-21	EFS|NT5E|WDR38|FCGR2B|CD2|HSD17B3|BRPF1|ZSWIM4|PLEKHA8|MRC2|RHOA|YARS|
ssc-miR-133a-3p	RING1|NFATC4|AGRP|FAM167B|GUSB|AQP3|NCLN|ZSWIM4|HPCAL4|MAFF
novel_186	MAFF
ssc-miR-4332	TRABD|TSEN34|PTPA|HTRA3|ALOX5|GATA2|MTMR1|PRPF19|NAT10|MOGAT2|COPS8|LPCAT1|DCAKD|RAB11FIP4|BCL3|FAM207A|TSSC1|UBASH3A|LIMK1|
ssc-miR-497	SLC3A1|TMEM61|TTLL5|GP1BB
ssc-miR-138	MOV10|MKRN1
ssc-miR-345-5p	TIMM22
novel_583	TYRO3|RFX5|TUBB1|TUFM|TMEM174|TRAPPC4
ssc-miR-146b	PTI|ATRAID
ssc-miR-29b	EXOSC10
ssc-miR-187	LRFN1
ssc-miR-129a-3p	MRC2
ssc-miR-29c	EXOSC10
ssc-miR-4334-3p	ACO2| GRASP| KRT82| ITGA5| IGF| TRABD| PPARD| MDFI| PARP6| SLC25A29| CLEC18A| DHX34| KLHL21| PQLC2| DMRTB1| LRRC41| HYI| FRMD1| ANGPTL2| PTPA| TRAPPC9| DPT| KIRREL| TNFAIP8L2| NUDT17| RALY| NNAT| ABHD11| PKDCC| HTRA3| CUL4A| GADD45G| BMP1| ULK1| KIAA1671| GATSL3| AIFM3| MED15| NUP210| SYP| FOXP3| ARHGAP36| PDZD4| L1CAM| DEAF1| SNX32| TM7SF2| AMBRA1| SPPL2B| CTNNA1| LAMTOR1| ARAP1| CEP164| HEPACAM…
ssc-miR-7144-5p	MORC2|CCR10
ssc-miR-139-3p	NT5E|HTRA3
ssc-miR-15b	SLC3A1|RENBP
ssc-miR-153
ssc-miR-196a
ssc-miR-10a-5p
ssc-miR-2483
ssc-miR-335
ssc-miR-16
ssc-miR-10a-3p
ssc-miR-15a
ssc-miR-6782-3p
novel_258
ssc-miR-545-3p
ssc-miR-18b
ssc-miR-218-5p
ssc-miR-1839-3p
ssc-miR-219a
novel_725
ssc-miR-221-5p
novel_512
ssc-miR-144

## Sheet: SRvsSS
Differential miRNAs	Gene_name
ssc-miR-345-5p	TIMM22
ssc-miR-4334-3p	ACO2| GRASP| KRT82| ITGA5| IGF| TRABD| PPARD| MDFI| PARP6| SLC25A29| CLEC18A| DHX34| KLHL21| PQLC2| DMRTB1| LRRC41| HYI| FRMD1| ANGPTL2| PTPA| TRAPPC9| DPT| KIRREL| TNFAIP8L2| NUDT17| RALY| NNAT| ABHD11| PKDCC| HTRA3| CUL4A| GADD45G| BMP1| ULK1| KIAA1671| GATSL3| AIFM3| MED15| NUP210| SYP| FOXP3| ARHGAP36| PDZD4| L1CAM| DEAF1| SNX32| TM7SF2| AMBRA1| SPPL2B| CTNNA1| LAMTOR1| ARAP1| CEP164| HEPACAM…
ssc-let-7i	FAM167B|TUFM
ssc-miR-497	SLC3A1|TMEM61|TTLL5|GP1BB
ssc-miR-210	NT5E
ssc-miR-133b	NFATC4|AGRP|FAM167B|ZSWIM4|MAFF
ssc-miR-532-3p	NFATC4|GSTZ1|FAM167B|NELFCD|PRADC1|IQSEC2|HSD17B10|ZSWIM4|TMEM174|MRC2|PLCD3|SLC4A1|SRRM2|EDARADD|
ssc-miR-361-3p	EHMT2|YDJC|TRMT2A|C17orf67
ssc-miR-29c	EXOSC10
ssc-miR-125b	BRPF1
ssc-miR-345-3p	TMEM234|SMCP|SLC29A3|ZSWIM4
ssc-miR-339-5p	KRT82|IGF1|PARP6|KLHL21|PQLC2|DMRTB1|HYI|MYO1E|DPT|KIRREL|TNFAIP8L2|HTRA3|GADD45G|BMP1|ULK1|KIAA1671|GATSL3|DPYSL4|ARHGAP36|L1CAM|NAT10|LAMTOR1|CEP164|HEPACAM|TMCC2|DDX56|TNIP1|TMEM92|HPCAL4|SLC2A6|ATAT1|SULT1C3|MRPS18B|
ssc-miR-143-5p	RCC1L|GADD45B
ssc-miR-27b-5p	TRAFD1
ssc-miR-148b-3p	PNPLA6
ssc-miR-7144-5p	MORC2|CCR10
ssc-miR-30c-3p	EHMT2|LOC100155600|OSGEP|PPP4R4|GRWD1|FTL|IL23R|PHLPP1|TNFAIP8L2|TSR3|ATP6V0C|HTRA3|MSMB|GMPPB|DRP2|KANK3|KLRG2|DCAKD|PER1|YARS|
ssc-miR-17-3p	MED21|ITPKC|S100A9|TRMT2A|ERBB2
ssc-miR-326	POLR3H|CACNA1I|BAIAP2L2|SMAGP|KRT82|ZNF322|GPX5|TEAD3|CMTM5|ITPK1|CLMN|CADM4|NKG7|AKR7A2|FAM167B|DMRTB1|TTC39A|HYI|IGF2R|AEN|POLR1E|MAMDC4|NCALD|DPT|CRABP2|THBS3|SLC39A1|OLFML3|KCNG1|PCK1|TUBB1|ITGAL|SCNN1G|MPG|PRADC1|HTRA3|CH242-305H5.1|STC1|GGT1|EGR2|MSMB|SFRP5|HPS1|AQP3|NCKIPSD|MAPKAPK3|STAB1|IQSEC2|EPS8L2|CLCF1|ANKRD13D|PELI3|DPF2|ABTB2|TMEM86A|SERGEF|NCLN|CNN1|ZSWIM4|CTNNA1|ST5|MOGAT2|COLCA2…
ssc-miR-2411	RRAGC|SV2A|PNPLA6
ssc-miR-27a	DMKN|MOSPD3
ssc-miR-424-5p	UBE2L6|TMEM61
ssc-miR-331-3p	CSDC2| POLR3H| PRKAG1| KRT82| ZNF385A| CD27| DEF6| TEAD3|PIM1| TREML-2| LPCAT4| PLEKHG3| HSF4| LRFN3| CADM4| PQLC2| HEBP2| AEN| FAM78B| NR1I3| SLAMF9| SHC1| TNFAIP8L2| STX4| ROGDI| MCRIP2| TMEM129| BMP1| TBX3| DPYSL4| COQ8A| IL11RA| IL17RC| PRPS2| CDK16|ARHGEF9| SNX12| SLC25A14| AVPR2| EPS8L2| DPF2| SPI1| ABTB2| PTPN5| NCLN| MARCH2| ATG16L2| IL10RA| FGFR1| TTYH2| MRC2| HCRT| IGFBP4| CACNB1| TMEM9…
ssc-miR-4332	TRABD|TSEN34|PTPA|HTRA3|ALOX5|GATA2|MTMR1|PRPF19|NAT10|MOGAT2|COPS8|LPCAT1|DCAKD|RAB11FIP4|BCL3|FAM207A|TSSC1|UBASH3A|LIMK1|
ssc-miR-423-5p	CSDC2|PVALB|ATP5B|PPT2|CLPS|JPH4|TNFRSF4|PQLC2|SYTL3|GCHFR|SH3GLB2|CRABP2|THBS3|CERS2|CTSK|FCGR1A|OLFML3|CPXM1|SRC|GNAS|PHKG2|IL9R|MRPS34|PKDCC|C12orf49|AP1B1|GGT1|RANBP1|EPHX1|FOXP3|C11orf68|GNA15|NCLN|SIRT6|CREB3L3|PRKCSH|C19orf38|SNCB|PSMD13|USP2|YKT6|RNF157|PLCD3|TSPOAP1|PER1|KCTD13|MALL|SLC25A30|TTLL5|KLHL30|CNFN|CDIPT|FTCD|ABCB8|TMUB1|SPSB4|LTC4S|SMIM12|CIAPIN1
novel_611	GTPBP1|FAR2|FOXN3|AEN|SLC39A1|SLC7A2|TUBB1|AIFM3|HPS1|CDHR5|RAB3GAP1|COA3|KLHDC8A|CEP85|
ssc-miR-378b-3p	ECI2|CLK2|ARAP1|GHRHR|SLC2A6
ssc-miR-130b	PNPLA6
ssc-miR-504	PCK1|LAMTOR1|ST6GALNAC2|NT5M|SLC46A1|MAFF|CH242-134A11.1
ssc-miR-181c
ssc-miR-374a-5p
ssc-miR-107
ssc-miR-190a
ssc-miR-126-5p
ssc-miR-206
ssc-miR-1839-5p
ssc-let-7g
ssc-miR-10a-5p
ssc-let-7f
ssc-miR-7134-3p
ssc-miR-151-3p
ssc-miR-221-5p
ssc-miR-140-5p
ssc-miR-30b-5p
ssc-miR-1285
ssc-miR-30a-3p
ssc-miR-34a
ssc-miR-10b
ssc-miR-144
ssc-miR-15a
ssc-miR-130a
ssc-miR-499-5p
ssc-miR-18b
ssc-miR-191
ssc-miR-1839-3p
ssc-miR-16
