# Supplementary material for: Identification of MicroRNAs Regulating Clostridium perfringens Type C Infection in the Spleen of Diarrheic Piglets
Source: Curr Issues Mol Biol. 2023 Apr 6;45(4):3193–207. doi: 10.3390/cimb45040208 (PMC10136749; doi:10.3390/cimb45040208)
Supplement: Supplementary file 1 [file cimb-45-00208-s001.zip › Supplementary Table S7 GO functional enrichment of predicted target genes of differentially expressed miRNAs in SS vs SC, SR vs SC, and SR vs SS.xls]

## Sheet: Sheet1
	GO_accession	Description	Term_type	Over_represented_pValue	Corrected_pValue	DEG_item	DEG_list	Bg_item	Bg_list	Gene_names
SSvsSC	GO:0050571	1,5-anhydro-D-fructose reductase activity	molecular_function	7.4941e-05	1	2	171	2	19222	ENSSSCG00000029699,ENSSSCG00000026214
	GO:0043567	regulation of insulin-like growth factor receptor signaling pathway	biological_process	0.0005021	1	3	171	18	19222	ENSSSCG00000017472,ENSSSCG00000016673,ENSSSCG00000000857
	GO:0005000	vasopressin receptor activity	molecular_function	0.00076978	1	2	171	5	19222	ENSSSCG00000012789,ENSSSCG00000021585
	GO:0001733	galactosylceramide sulfotransferase activity	molecular_function	0.00077303	1	2	171	5	19222	ENSSSCG00000010009,ENSSSCG00000028015
	GO:0050694	galactose 3-O-sulfotransferase activity	molecular_function	0.00077303	1	2	171	5	19222	ENSSSCG00000028015,ENSSSCG00000010009
	GO:0035562	negative regulation of chromatin binding	biological_process	0.00077325	1	2	171	5	19222	ENSSSCG00000001986,ENSSSCG00000030030
	GO:0008514	organic anion transmembrane transporter activity	molecular_function	0.00089172	1	7	171	172	19222	ENSSSCG00000027796,ENSSSCG00000017358,ENSSSCG00000026423,ENSSSCG00000002025,ENSSSCG00000003492,ENSSSCG00000012771,ENSSSCG00000006987
	GO:0019838	growth factor binding	molecular_function	0.00097101	1	5	171	85	19222	ENSSSCG00000017472,ENSSSCG00000015815,ENSSSCG00000016673,ENSSSCG00000006539,ENSSSCG00000008723
	GO:1903532	positive regulation of secretion by cell	biological_process	0.0010497	1	7	171	177	19222	ENSSSCG00000011559,ENSSSCG00000015695,ENSSSCG00000024158,ENSSSCG00000015815,ENSSSCG00000016673,ENSSSCG00000007768,ENSSSCG00000000857
	GO:0048009	insulin-like growth factor receptor signaling pathway	biological_process	0.0010593	1	3	171	23	19222	ENSSSCG00000017472,ENSSSCG00000000857,ENSSSCG00000016673
	GO:0043568	positive regulation of insulin-like growth factor receptor signaling pathway	biological_process	0.0011118	1	2	171	6	19222	ENSSSCG00000000857,ENSSSCG00000017472
	GO:0001992	regulation of systemic arterial blood pressure by vasopressin	biological_process	0.0011488	1	2	171	6	19222	ENSSSCG00000012789,ENSSSCG00000021585
	GO:0050886	endocrine process	biological_process	0.0011733	1	4	171	52	19222	ENSSSCG00000009865,ENSSSCG00000012789,ENSSSCG00000015815,ENSSSCG00000021585
	GO:0051047	positive regulation of secretion	biological_process	0.0014422	1	7	171	187	19222	ENSSSCG00000011559,ENSSSCG00000015695,ENSSSCG00000016673,ENSSSCG00000024158,ENSSSCG00000007768,ENSSSCG00000015815,ENSSSCG00000000857
	GO:0005085	guanyl-nucleotide exchange factor activity	molecular_function	0.0014459	1	7	171	187	19222	ENSSSCG00000015695,ENSSSCG00000012324,ENSSSCG00000012362,ENSSSCG00000012848,ENSSSCG00000027199,ENSSSCG00000014804,ENSSSCG00000002276
	GO:0046887	positive regulation of hormone secretion	biological_process	0.0016544	1	4	171	57	19222	ENSSSCG00000024158,ENSSSCG00000016673,ENSSSCG00000007768,ENSSSCG00000015815
	GO:0006820	anion transport	biological_process	0.0018558	1	11	171	436	19222	ENSSSCG00000017238,ENSSSCG00000024158,ENSSSCG00000015815,ENSSSCG00000012771,ENSSSCG00000003492,ENSSSCG00000002025,ENSSSCG00000006987,ENSSSCG00000027796,ENSSSCG00000015695,ENSSSCG00000017358,ENSSSCG00000026423
	GO:0021761	limbic system development	biological_process	0.0020009	1	4	171	60	19222	ENSSSCG00000015815,ENSSSCG00000009865,ENSSSCG00000015695,ENSSSCG00000024604
	GO:0036445	neuronal stem cell division	biological_process	0.0021273	1	2	171	8	19222	ENSSSCG00000001544,ENSSSCG00000015815
	GO:0055057	neuroblast division	biological_process	0.0021273	1	2	171	8	19222	ENSSSCG00000015815,ENSSSCG00000001544
	GO:0061178	regulation of insulin secretion involved in cellular response to glucose stimulus	biological_process	0.0025768	1	3	171	31	19222	ENSSSCG00000007768,ENSSSCG00000024158,ENSSSCG00000012269
	GO:0046879	hormone secretion	biological_process	0.0030179	1	6	171	159	19222	ENSSSCG00000009865,ENSSSCG00000016673,ENSSSCG00000024158,ENSSSCG00000007768,ENSSSCG00000015815,ENSSSCG00000012269
	GO:0008509	anion transmembrane transporter activity	molecular_function	0.0032835	1	8	171	275	19222	ENSSSCG00000012771,ENSSSCG00000003492,ENSSSCG00000002025,ENSSSCG00000006987,ENSSSCG00000017358,ENSSSCG00000027796,ENSSSCG00000026423,ENSSSCG00000017238
	GO:0051450	myoblast proliferation	biological_process	0.0032918	1	2	171	10	19222	ENSSSCG00000000857,ENSSSCG00000017954
	GO:0035773	insulin secretion involved in cellular response to glucose stimulus	biological_process	0.0033658	1	3	171	34	19222	ENSSSCG00000012269,ENSSSCG00000024158,ENSSSCG00000007768
	GO:0035561	regulation of chromatin binding	biological_process	0.0033792	1	2	171	10	19222	ENSSSCG00000030030,ENSSSCG00000001986
	GO:0005088	Ras guanyl-nucleotide exchange factor activity	molecular_function	0.0034035	1	5	171	113	19222	ENSSSCG00000027199,ENSSSCG00000012848,ENSSSCG00000002276,ENSSSCG00000015695,ENSSSCG00000012362
	GO:0046578	regulation of Ras protein signal transduction	biological_process	0.0035078	1	6	171	164	19222	ENSSSCG00000000857,ENSSSCG00000012362,ENSSSCG00000012324,ENSSSCG00000002276,ENSSSCG00000027199,ENSSSCG00000012848
	GO:0009914	hormone transport	biological_process	0.0038418	1	6	171	167	19222	ENSSSCG00000009865,ENSSSCG00000024158,ENSSSCG00000015815,ENSSSCG00000016673,ENSSSCG00000007768,ENSSSCG00000012269
	GO:0005159	insulin-like growth factor receptor binding	molecular_function	0.0040267	1	2	171	11	19222	ENSSSCG00000000857,ENSSSCG00000006539
	GO:0098656	anion transmembrane transport	biological_process	0.0042753	1	7	171	227	19222	ENSSSCG00000024158,ENSSSCG00000017358,ENSSSCG00000027796,ENSSSCG00000006987,ENSSSCG00000017238,ENSSSCG00000012771,ENSSSCG00000002025
	GO:0008630	intrinsic apoptotic signaling pathway in response to DNA damage	biological_process	0.0045016	1	4	171	75	19222	ENSSSCG00000001986,ENSSSCG00000000292,ENSSSCG00000005102,ENSSSCG00000030030
	GO:0005089	Rho guanyl-nucleotide exchange factor activity	molecular_function	0.0047128	1	4	171	76	19222	ENSSSCG00000012362,ENSSSCG00000002276,ENSSSCG00000012848,ENSSSCG00000027199
	GO:0015181	arginine transmembrane transporter activity	molecular_function	0.0048979	1	2	171	12	19222	ENSSSCG00000003492,ENSSSCG00000006987
	GO:0015189	L-lysine transmembrane transporter activity	molecular_function	0.0048979	1	2	171	12	19222	ENSSSCG00000006987,ENSSSCG00000003492
	GO:0015809	arginine transport	biological_process	0.0048979	1	2	171	12	19222	ENSSSCG00000006987,ENSSSCG00000003492
	GO:0015819	lysine transport	biological_process	0.0048979	1	2	171	12	19222	ENSSSCG00000006987,ENSSSCG00000003492
	GO:0015711	organic anion transport	biological_process	0.004899	1	8	171	294	19222	ENSSSCG00000012771,ENSSSCG00000002025,ENSSSCG00000003492,ENSSSCG00000006987,ENSSSCG00000027796,ENSSSCG00000015695,ENSSSCG00000017358,ENSSSCG00000026423
	GO:0090277	positive regulation of peptide hormone secretion	biological_process	0.0049966	1	3	171	39	19222	ENSSSCG00000016673,ENSSSCG00000024158,ENSSSCG00000007768
	GO:0046883	regulation of hormone secretion	biological_process	0.0053957	1	5	171	126	19222	ENSSSCG00000024158,ENSSSCG00000007768,ENSSSCG00000016673,ENSSSCG00000015815,ENSSSCG00000012269
	GO:0051056	regulation of small GTPase mediated signal transduction	biological_process	0.0056586	1	6	171	181	19222	ENSSSCG00000012362,ENSSSCG00000000857,ENSSSCG00000012324,ENSSSCG00000002276,ENSSSCG00000012848,ENSSSCG00000027199
	GO:0030252	growth hormone secretion	biological_process	0.005699	1	2	171	13	19222	ENSSSCG00000012269,ENSSSCG00000016673
	GO:0002793	positive regulation of peptide secretion	biological_process	0.0057533	1	3	171	41	19222	ENSSSCG00000024158,ENSSSCG00000007768,ENSSSCG00000016673
	GO:0015174	basic amino acid transmembrane transporter activity	molecular_function	0.0066749	1	2	171	14	19222	ENSSSCG00000003492,ENSSSCG00000006987
	GO:0015802	basic amino acid transport	biological_process	0.0066749	1	2	171	14	19222	ENSSSCG00000003492,ENSSSCG00000006987
	GO:0023061	signal release	biological_process	0.0068542	1	7	171	248	19222	ENSSSCG00000012269,ENSSSCG00000015695,ENSSSCG00000009865,ENSSSCG00000024158,ENSSSCG00000016673,ENSSSCG00000007768,ENSSSCG00000015815
	GO:0033173	calcineurin-NFAT signaling cascade	biological_process	0.0075505	1	2	171	15	19222	ENSSSCG00000000857,ENSSSCG00000001986
	GO:0048103	somatic stem cell division	biological_process	0.0076579	1	2	171	15	19222	ENSSSCG00000015815,ENSSSCG00000001544
	GO:0035493	SNARE complex assembly	biological_process	0.0076579	1	2	171	15	19222	ENSSSCG00000007768,ENSSSCG00000022902
	GO:0000421	autophagosome membrane	cellular_component	0.0076579	1	2	171	15	19222	ENSSSCG00000014819,ENSSSCG00000009742
	GO:0016323	basolateral plasma membrane	cellular_component	0.0079024	1	4	171	88	19222	ENSSSCG00000026423,ENSSSCG00000007768,ENSSSCG00000027796,ENSSSCG00000017358
	GO:1901700	response to oxygen-containing compound	biological_process	0.0080761	1	13	171	682	19222	ENSSSCG00000014804,ENSSSCG00000021585,ENSSSCG00000001573,ENSSSCG00000024158,ENSSSCG00000000705,ENSSSCG00000030042,ENSSSCG00000012269,ENSSSCG00000012789,ENSSSCG00000009998,ENSSSCG00000006539,ENSSSCG00000016673,ENSSSCG00000007768,ENSSSCG00000006519
	GO:0016034	maleylacetoacetate isomerase activity	molecular_function	0.008241	1	1	171	1	19222	ENSSSCG00000002396
	GO:0016853	isomerase activity	molecular_function	0.0083057	1	5	171	140	19222	ENSSSCG00000029299,ENSSSCG00000026162,ENSSSCG00000001000,ENSSSCG00000002396,ENSSSCG00000003940
	GO:0055023	positive regulation of cardiac muscle tissue growth	biological_process	0.008587	1	2	171	16	19222	ENSSSCG00000000857,ENSSSCG00000015815
	GO:0045907	positive regulation of vasoconstriction	biological_process	0.0086892	1	2	171	16	19222	ENSSSCG00000021585,ENSSSCG00000012789
	GO:0009131	pyrimidine nucleoside monophosphate catabolic process	biological_process	0.0087589	1	1	171	1	19222	ENSSSCG00000018052
	GO:0009178	pyrimidine deoxyribonucleoside monophosphate catabolic process	biological_process	0.0087589	1	1	171	1	19222	ENSSSCG00000018052
	GO:0046079	dUMP catabolic process	biological_process	0.0087589	1	1	171	1	19222	ENSSSCG00000018052
	GO:0019799	tubulin N-acetyltransferase activity	molecular_function	0.008831	1	1	171	1	19222	ENSSSCG00000024604
	GO:0071929	alpha-tubulin acetylation	biological_process	0.008831	1	1	171	1	19222	ENSSSCG00000024604
	GO:1903577	cellular response to L-arginine	biological_process	0.008867	1	1	171	1	19222	ENSSSCG00000009998
	GO:0008903	hydroxypyruvate isomerase activity	molecular_function	0.0088831	1	1	171	1	19222	ENSSSCG00000003940
	GO:0080144	amino acid homeostasis	biological_process	0.0088903	1	1	171	1	19222	ENSSSCG00000003492
	GO:0004990	oxytocin receptor activity	molecular_function	0.0088939	1	1	171	1	19222	ENSSSCG00000021585
	GO:0007037	vacuolar phosphate transport	biological_process	0.008897	1	1	171	1	19222	ENSSSCG00000015815
	GO:0021769	orbitofrontal cortex development	biological_process	0.008897	1	1	171	1	19222	ENSSSCG00000015815
	GO:0035607	fibroblast growth factor receptor signaling pathway involved in orbitofrontal cortex development	biological_process	0.008897	1	1	171	1	19222	ENSSSCG00000015815
	GO:1903463	regulation of mitotic cell cycle DNA replication	biological_process	0.008897	1	1	171	1	19222	ENSSSCG00000015815
	GO:1903465	positive regulation of mitotic cell cycle DNA replication	biological_process	0.008897	1	1	171	1	19222	ENSSSCG00000015815
	GO:2000830	positive regulation of parathyroid hormone secretion	biological_process	0.008897	1	1	171	1	19222	ENSSSCG00000015815
	GO:0016230	sphingomyelin phosphodiesterase activator activity	molecular_function	0.0088971	1	1	171	1	19222	ENSSSCG00000007768
	GO:0044501	modulation of signal transduction in other organism	biological_process	0.0088971	1	1	171	1	19222	ENSSSCG00000017091
	GO:0052027	modulation by symbiont of host signal transduction pathway	biological_process	0.0088971	1	1	171	1	19222	ENSSSCG00000017091
	GO:0052250	modulation of signal transduction in other organism involved in symbiotic interaction	biological_process	0.0088971	1	1	171	1	19222	ENSSSCG00000017091
	GO:0085032	modulation by symbiont of host I-kappaB kinase/NF-kappaB cascade	biological_process	0.0088971	1	1	171	1	19222	ENSSSCG00000017091
	GO:0004027	alcohol sulfotransferase activity	molecular_function	0.0088971	1	1	171	1	19222	ENSSSCG00000028691
	GO:0070889	platelet alpha granule organization	biological_process	0.0088971	1	1	171	1	19222	ENSSSCG00000000292
	GO:1902162	regulation of DNA damage response, signal transduction by p53 class mediator resulting in transcription of p21 class mediator	biological_process	0.0088971	1	1	171	1	19222	ENSSSCG00000000292
	GO:1902164	positive regulation of DNA damage response, signal transduction by p53 class mediator resulting in transcription of p21 class mediator	biological_process	0.0088971	1	1	171	1	19222	ENSSSCG00000000292
	GO:0005308	creatine transmembrane transporter activity	molecular_function	0.0088971	1	1	171	1	19222	ENSSSCG00000012771
	GO:0005309	creatine:sodium symporter activity	molecular_function	0.0088971	1	1	171	1	19222	ENSSSCG00000012771
	GO:0008520	L-ascorbate:sodium symporter activity	molecular_function	0.0088971	1	1	171	1	19222	ENSSSCG00000026423
	GO:0015616	DNA translocase activity	molecular_function	0.0088971	1	1	171	1	19222	ENSSSCG00000030030
	GO:0015881	creatine transport	biological_process	0.0088971	1	1	171	1	19222	ENSSSCG00000012771
	GO:0017177	glucosidase II complex	cellular_component	0.0088971	1	1	171	1	19222	ENSSSCG00000030653
	GO:0035853	chromosome passenger complex localization to spindle midzone	biological_process	0.0088971	1	1	171	1	19222	ENSSSCG00000003379
	GO:0061646	positive regulation of glutamate neurotransmitter secretion in response to membrane depolarization	biological_process	0.0088971	1	1	171	1	19222	ENSSSCG00000015695
	GO:0070904	transepithelial L-ascorbic acid transport	biological_process	0.0088971	1	1	171	1	19222	ENSSSCG00000026423
	GO:1902598	creatine transmembrane transport	biological_process	0.0088971	1	1	171	1	19222	ENSSSCG00000012771
	GO:1903233	regulation of calcium ion-dependent exocytosis of neurotransmitter	biological_process	0.0088971	1	1	171	1	19222	ENSSSCG00000015695
	GO:1903294	regulation of glutamate secretion, neurotransmission	biological_process	0.0088971	1	1	171	1	19222	ENSSSCG00000015695
	GO:1903296	positive regulation of glutamate secretion, neurotransmission	biological_process	0.0088971	1	1	171	1	19222	ENSSSCG00000015695
	GO:1903450	regulation of G1 to G0 transition	biological_process	0.0088971	1	1	171	1	19222	ENSSSCG00000017747
	GO:1903452	positive regulation of G1 to G0 transition	biological_process	0.0088971	1	1	171	1	19222	ENSSSCG00000017747
	GO:0003167	atrioventricular bundle cell differentiation	biological_process	0.0088971	1	1	171	1	19222	ENSSSCG00000009865
	GO:0071348	cellular response to interleukin-11	biological_process	0.0088971	1	1	171	1	19222	ENSSSCG00000030042
	GO:1990823	response to leukemia inhibitory factor	biological_process	0.0088971	1	1	171	1	19222	ENSSSCG00000030042
	GO:1990830	cellular response to leukemia inhibitory factor	biological_process	0.0088971	1	1	171	1	19222	ENSSSCG00000030042
	GO:0008146	sulfotransferase activity	molecular_function	0.0089266	1	3	171	48	19222	ENSSSCG00000028691,ENSSSCG00000028015,ENSSSCG00000010009
	GO:0071326	cellular response to monosaccharide stimulus	biological_process	0.0094182	1	3	171	49	19222	ENSSSCG00000012269,ENSSSCG00000007768,ENSSSCG00000024158
	GO:0071331	cellular response to hexose stimulus	biological_process	0.0094182	1	3	171	49	19222	ENSSSCG00000012269,ENSSSCG00000024158,ENSSSCG00000007768
	GO:0071333	cellular response to glucose stimulus	biological_process	0.0094182	1	3	171	49	19222	ENSSSCG00000024158,ENSSSCG00000007768,ENSSSCG00000012269
	GO:0043403	skeletal muscle tissue regeneration	biological_process	0.0096575	1	2	171	17	19222	ENSSSCG00000017954,ENSSSCG00000000857
	GO:0007595	lactation	biological_process	0.0097937	1	2	171	17	19222	ENSSSCG00000016673,ENSSSCG00000021585
	GO:0035774	positive regulation of insulin secretion involved in cellular response to glucose stimulus	biological_process	0.0098039	1	2	171	17	19222	ENSSSCG00000024158,ENSSSCG00000007768
	GO:0008331	high voltage-gated calcium channel activity	molecular_function	0.0098039	1	2	171	17	19222	ENSSSCG00000011455,ENSSSCG00000017510
	GO:0090276	regulation of peptide hormone secretion	biological_process	0.0098968	1	4	171	94	19222	ENSSSCG00000016673,ENSSSCG00000024158,ENSSSCG00000007768,ENSSSCG00000012269
SRvsSC	GO:0043227	membrane-bounded organelle	cellular_component	1.3254e-05	0.23887	84	141	8013	19222	ENSSSCG00000013304,ENSSSCG00000028758,ENSSSCG00000002775,ENSSSCG00000009585,ENSSSCG00000027426,ENSSSCG00000006009,ENSSSCG00000022058,ENSSSCG00000006625,ENSSSCG00000021472,ENSSSCG00000015104,ENSSSCG00000029425,ENSSSCG00000010096,ENSSSCG00000014804,ENSSSCG00000014861,ENSSSCG00000017116,ENSSSCG00000013464,ENSSSCG00000000293,ENSSSCG00000010016,ENSSSCG00000014339,ENSSSCG00000003904,ENSSSCG00000001986,…
	GO:0043226	organelle	cellular_component	3.9244e-05	0.32882	89	141	8892	19222	ENSSSCG00000005934,ENSSSCG00000006453,ENSSSCG00000028124,ENSSSCG00000012292,ENSSSCG00000003492,ENSSSCG00000005608,ENSSSCG00000002520,ENSSSCG00000023658,ENSSSCG00000003268,ENSSSCG00000001539,ENSSSCG00000017803,ENSSSCG00000017492,ENSSSCG00000016745,ENSSSCG00000012975,ENSSSCG00000017822,ENSSSCG00000001477,ENSSSCG00000003379,ENSSSCG00000007739,ENSSSCG00000008468,ENSSSCG00000012850,ENSSSCG00000004744,…
	GO:0005737	cytoplasm	cellular_component	7.2564e-05	0.32882	71	141	6629	19222	ENSSSCG00000007715,ENSSSCG00000014817,ENSSSCG00000008449,ENSSSCG00000003412,ENSSSCG00000007803,ENSSSCG00000009742,ENSSSCG00000013004,ENSSSCG00000013475,ENSSSCG00000020754,ENSSSCG00000023078,ENSSSCG00000013107,ENSSSCG00000024604,ENSSSCG00000022902,ENSSSCG00000005672,ENSSSCG00000012743,ENSSSCG00000013149,ENSSSCG00000007523,ENSSSCG00000006634,ENSSSCG00000017091,ENSSSCG00000013262,ENSSSCG00000012300,…
	GO:0043231	intracellular membrane-bounded organelle	cellular_component	7.2978e-05	0.32882	75	141	7143	19222	ENSSSCG00000010096,ENSSSCG00000014804,ENSSSCG00000014861,ENSSSCG00000017116,ENSSSCG00000000293,ENSSSCG00000013464,ENSSSCG00000002775,ENSSSCG00000013304,ENSSSCG00000009585,ENSSSCG00000006009,ENSSSCG00000027426,ENSSSCG00000022058,ENSSSCG00000021472,ENSSSCG00000006625,ENSSSCG00000029425,ENSSSCG00000015104,ENSSSCG00000011610,ENSSSCG00000017340,ENSSSCG00000016323,ENSSSCG00000010404,ENSSSCG00000010991,…
	GO:0044424	intracellular part	cellular_component	9.9388e-05	0.35825	92	141	9493	19222	ENSSSCG00000006453,ENSSSCG00000005934,ENSSSCG00000003492,ENSSSCG00000002520,ENSSSCG00000012292,ENSSSCG00000028124,ENSSSCG00000023658,ENSSSCG00000017803,ENSSSCG00000003268,ENSSSCG00000001539,ENSSSCG00000017492,ENSSSCG00000003379,ENSSSCG00000007739,ENSSSCG00000016745,ENSSSCG00000001477,ENSSSCG00000017822,ENSSSCG00000012975,ENSSSCG00000012850,ENSSSCG00000003114,ENSSSCG00000004744,ENSSSCG00000007275,…
	GO:0043229	intracellular organelle	cellular_component	0.00013101	0.39355	81	141	8046	19222	ENSSSCG00000022058,ENSSSCG00000006625,ENSSSCG00000021472,ENSSSCG00000029425,ENSSSCG00000015104,ENSSSCG00000002775,ENSSSCG00000013304,ENSSSCG00000009585,ENSSSCG00000006009,ENSSSCG00000027426,ENSSSCG00000017116,ENSSSCG00000014861,ENSSSCG00000006776,ENSSSCG00000000293,ENSSSCG00000013464,ENSSSCG00000010096,ENSSSCG00000014804,ENSSSCG00000028762,ENSSSCG00000000235,ENSSSCG00000030378,ENSSSCG00000003904,…
	GO:0048519	negative regulation of biological process	biological_process	0.00019388	0.49919	38	141	2904	19222	ENSSSCG00000017116,ENSSSCG00000006776,ENSSSCG00000008723,ENSSSCG00000006453,ENSSSCG00000000293,ENSSSCG00000000857,ENSSSCG00000001539,ENSSSCG00000007410,ENSSSCG00000001477,ENSSSCG00000006625,ENSSSCG00000022058,ENSSSCG00000009556,ENSSSCG00000009998,ENSSSCG00000028758,ENSSSCG00000013304,ENSSSCG00000008468,ENSSSCG00000027426,ENSSSCG00000012850,ENSSSCG00000004744,ENSSSCG00000003114,ENSSSCG00000013107,…
	GO:0005622	intracellular	cellular_component	0.00039575	0.89158	94	141	10071	19222	ENSSSCG00000006776,ENSSSCG00000014861,ENSSSCG00000017116,ENSSSCG00000028691,ENSSSCG00000013464,ENSSSCG00000000293,ENSSSCG00000010096,ENSSSCG00000014804,ENSSSCG00000022058,ENSSSCG00000006625,ENSSSCG00000021472,ENSSSCG00000015104,ENSSSCG00000029425,ENSSSCG00000013304,ENSSSCG00000002775,ENSSSCG00000009998,ENSSSCG00000009585,ENSSSCG00000009556,ENSSSCG00000027426,ENSSSCG00000006009,ENSSSCG00000010991,…
	GO:0048523	negative regulation of cellular process	biological_process	0.00047221	0.94563	35	141	2707	19222	ENSSSCG00000017116,ENSSSCG00000008723,ENSSSCG00000000293,ENSSSCG00000006453,ENSSSCG00000000857,ENSSSCG00000001539,ENSSSCG00000007410,ENSSSCG00000001477,ENSSSCG00000006625,ENSSSCG00000022058,ENSSSCG00000009556,ENSSSCG00000009998,ENSSSCG00000013304,ENSSSCG00000008468,ENSSSCG00000003114,ENSSSCG00000027426,ENSSSCG00000012850,ENSSSCG00000004744,ENSSSCG00000013107,ENSSSCG00000005672,ENSSSCG00000006634,…
	GO:0012505	endomembrane system	cellular_component	0.00064087	1	28	141	2012	19222	ENSSSCG00000017116,ENSSSCG00000014861,ENSSSCG00000005934,ENSSSCG00000027926,ENSSSCG00000024604,ENSSSCG00000022902,ENSSSCG00000013464,ENSSSCG00000000293,ENSSSCG00000010096,ENSSSCG00000011610,ENSSSCG00000014804,ENSSSCG00000010404,ENSSSCG00000028762,ENSSSCG00000012975,ENSSSCG00000014817,ENSSSCG00000022058,ENSSSCG00000015104,ENSSSCG00000017492,ENSSSCG00000009742,ENSSSCG00000016772,ENSSSCG00000013004,…
	GO:0044422	organelle part	cellular_component	0.00095201	1	53	141	4894	19222	ENSSSCG00000027426,ENSSSCG00000004744,ENSSSCG00000012850,ENSSSCG00000007275,ENSSSCG00000006009,ENSSSCG00000013304,ENSSSCG00000015080,ENSSSCG00000002775,ENSSSCG00000016772,ENSSSCG00000017492,ENSSSCG00000015104,ENSSSCG00000003379,ENSSSCG00000022058,ENSSSCG00000021472,ENSSSCG00000016745,ENSSSCG00000001477,ENSSSCG00000014804,ENSSSCG00000023658,ENSSSCG00000017803,ENSSSCG00000010096,ENSSSCG00000003268,…
	GO:0044446	intracellular organelle part	cellular_component	0.00095525	1	52	141	4774	19222	ENSSSCG00000005934,ENSSSCG00000013464,ENSSSCG00000012292,ENSSSCG00000028124,ENSSSCG00000003492,ENSSSCG00000014804,ENSSSCG00000023658,ENSSSCG00000010096,ENSSSCG00000003268,ENSSSCG00000001539,ENSSSCG00000017803,ENSSSCG00000015104,ENSSSCG00000017492,ENSSSCG00000021472,ENSSSCG00000016745,ENSSSCG00000001477,ENSSSCG00000003379,ENSSSCG00000022058,ENSSSCG00000012850,ENSSSCG00000027426,ENSSSCG00000004744,…
	GO:1902894	negative regulation of pri-miRNA transcription from RNA polymerase II promoter	biological_process	0.0010954	1	2	141	7	19222	ENSSSCG00000001986,ENSSSCG00000001539
	GO:0032680	regulation of tumor necrosis factor production	biological_process	0.0011821	1	4	141	63	19222	ENSSSCG00000001986,ENSSSCG00000028758,ENSSSCG00000027426,ENSSSCG00000012300
	GO:0032720	negative regulation of tumor necrosis factor production	biological_process	0.001228	1	3	141	29	19222	ENSSSCG00000027426,ENSSSCG00000012300,ENSSSCG00000028758
	GO:0032640	tumor necrosis factor production	biological_process	0.0012538	1	4	141	64	19222	ENSSSCG00000028758,ENSSSCG00000001986,ENSSSCG00000012300,ENSSSCG00000027426
	GO:1903555	regulation of tumor necrosis factor superfamily cytokine production	biological_process	0.0013285	1	4	141	65	19222	ENSSSCG00000001986,ENSSSCG00000028758,ENSSSCG00000027426,ENSSSCG00000012300
	GO:1903556	negative regulation of tumor necrosis factor superfamily cytokine production	biological_process	0.0013571	1	3	141	30	19222	ENSSSCG00000028758,ENSSSCG00000012300,ENSSSCG00000027426
	GO:0050727	regulation of inflammatory response	biological_process	0.0013766	1	6	141	165	19222	ENSSSCG00000028758,ENSSSCG00000004291,ENSSSCG00000011810,ENSSSCG00000012300,ENSSSCG00000004744,ENSSSCG00000006634
	GO:0071706	tumor necrosis factor superfamily cytokine production	biological_process	0.0014871	1	4	141	67	19222	ENSSSCG00000027426,ENSSSCG00000012300,ENSSSCG00000001986,ENSSSCG00000028758
	GO:0044444	cytoplasmic part	cellular_component	0.0017372	1	49	141	4533	19222	ENSSSCG00000012975,ENSSSCG00000022058,ENSSSCG00000007739,ENSSSCG00000015104,ENSSSCG00000029425,ENSSSCG00000017492,ENSSSCG00000016772,ENSSSCG00000030165,ENSSSCG00000015080,ENSSSCG00000009998,ENSSSCG00000002775,ENSSSCG00000008468,ENSSSCG00000004744,ENSSSCG00000006009,ENSSSCG00000012292,ENSSSCG00000006776,ENSSSCG00000017116,ENSSSCG00000014861,ENSSSCG00000002520,ENSSSCG00000003492,ENSSSCG00000005934,…
	GO:1903034	regulation of response to wounding	biological_process	0.0018496	1	7	141	237	19222	ENSSSCG00000028758,ENSSSCG00000001539,ENSSSCG00000004291,ENSSSCG00000012300,ENSSSCG00000004744,ENSSSCG00000011810,ENSSSCG00000006634
	GO:0050728	negative regulation of inflammatory response	biological_process	0.0019333	1	4	141	72	19222	ENSSSCG00000004291,ENSSSCG00000012300,ENSSSCG00000004744,ENSSSCG00000006634
	GO:0051450	myoblast proliferation	biological_process	0.0022633	1	2	141	10	19222	ENSSSCG00000001539,ENSSSCG00000000857
	GO:0016337	single organismal cell-cell adhesion	biological_process	0.002363	1	10	141	467	19222	ENSSSCG00000006634,ENSSSCG00000017091,ENSSSCG00000004744,ENSSSCG00000027426,ENSSSCG00000012300,ENSSSCG00000000857,ENSSSCG00000014339,ENSSSCG00000000293,ENSSSCG00000006453,ENSSSCG00000004291
	GO:0009611	response to wounding	biological_process	0.0026167	1	9	141	396	19222	ENSSSCG00000011810,ENSSSCG00000000293,ENSSSCG00000004291,ENSSSCG00000012300,ENSSSCG00000004744,ENSSSCG00000006634,ENSSSCG00000028758,ENSSSCG00000001539,ENSSSCG00000000857
	GO:0042533	tumor necrosis factor biosynthetic process	biological_process	0.0028142	1	2	141	11	19222	ENSSSCG00000028758,ENSSSCG00000027426
	GO:0042534	regulation of tumor necrosis factor biosynthetic process	biological_process	0.0028142	1	2	141	11	19222	ENSSSCG00000027426,ENSSSCG00000028758
	GO:0005794	Golgi apparatus	cellular_component	0.0033306	1	13	141	745	19222	ENSSSCG00000005934,ENSSSCG00000015104,ENSSSCG00000000293,ENSSSCG00000013464,ENSSSCG00000027926,ENSSSCG00000024604,ENSSSCG00000014817,ENSSSCG00000017116,ENSSSCG00000008468,ENSSSCG00000006009,ENSSSCG00000014804,ENSSSCG00000002775,ENSSSCG00000014339
	GO:0044440	endosomal part	cellular_component	0.0035157	1	5	141	138	19222	ENSSSCG00000016772,ENSSSCG00000028762,ENSSSCG00000013464,ENSSSCG00000014804,ENSSSCG00000017747
	GO:0008285	negative regulation of cell proliferation	biological_process	0.0036558	1	8	141	340	19222	ENSSSCG00000012300,ENSSSCG00000013262,ENSSSCG00000016323,ENSSSCG00000001539,ENSSSCG00000014339,ENSSSCG00000011618,ENSSSCG00000006297,ENSSSCG00000022058
	GO:0043009	chordate embryonic development	biological_process	0.0036851	1	9	141	417	19222	ENSSSCG00000011618,ENSSSCG00000001620,ENSSSCG00000013107,ENSSSCG00000013262,ENSSSCG00000006009,ENSSSCG00000012850,ENSSSCG00000000857,ENSSSCG00000030165,ENSSSCG00000009556
	GO:0009792	embryo development ending in birth or egg hatching	biological_process	0.0038021	1	9	141	419	19222	ENSSSCG00000006009,ENSSSCG00000013262,ENSSSCG00000012850,ENSSSCG00000000857,ENSSSCG00000030165,ENSSSCG00000009556,ENSSSCG00000011618,ENSSSCG00000001620,ENSSSCG00000013107
	GO:0042036	negative regulation of cytokine biosynthetic process	biological_process	0.003953	1	2	141	13	19222	ENSSSCG00000027426,ENSSSCG00000012300
	GO:0098602	single organism cell adhesion	biological_process	0.0041201	1	10	141	505	19222	ENSSSCG00000000293,ENSSSCG00000006453,ENSSSCG00000004291,ENSSSCG00000006634,ENSSSCG00000012300,ENSSSCG00000027426,ENSSSCG00000004744,ENSSSCG00000017091,ENSSSCG00000000857,ENSSSCG00000014339
	GO:0031090	organelle membrane	cellular_component	0.0041315	1	19	141	1336	19222	ENSSSCG00000022058,ENSSSCG00000028762,ENSSSCG00000008449,ENSSSCG00000007803,ENSSSCG00000017492,ENSSSCG00000013004,ENSSSCG00000009742,ENSSSCG00000004744,ENSSSCG00000006009,ENSSSCG00000013475,ENSSSCG00000017747,ENSSSCG00000003492,ENSSSCG00000012292,ENSSSCG00000013464,ENSSSCG00000027926,ENSSSCG00000017803,ENSSSCG00000010096,ENSSSCG00000014804,ENSSSCG00000010404
	GO:0048731	system development	biological_process	0.0042311	1	31	141	2615	19222	ENSSSCG00000010991,ENSSSCG00000027994,ENSSSCG00000017116,ENSSSCG00000013107,ENSSSCG00000005934,ENSSSCG00000007336,ENSSSCG00000000293,ENSSSCG00000024604,ENSSSCG00000000857,ENSSSCG00000001539,ENSSSCG00000013262,ENSSSCG00000012300,ENSSSCG00000001477,ENSSSCG00000010704,ENSSSCG00000022058,ENSSSCG00000015104,ENSSSCG00000030378,ENSSSCG00000011618,ENSSSCG00000001620,ENSSSCG00000009742,ENSSSCG00000030165,…
	GO:0006656	phosphatidylcholine biosynthetic process	biological_process	0.0045897	1	2	141	14	19222	ENSSSCG00000017116,ENSSSCG00000027994
	GO:2000178	negative regulation of neural precursor cell proliferation	biological_process	0.0045897	1	2	141	14	19222	ENSSSCG00000014339,ENSSSCG00000011618
	GO:0002683	negative regulation of immune system process	biological_process	0.005124	1	6	141	215	19222	ENSSSCG00000009556,ENSSSCG00000029511,ENSSSCG00000004744,ENSSSCG00000012300,ENSSSCG00000006634,ENSSSCG00000011618
	GO:0033173	calcineurin-NFAT signaling cascade	biological_process	0.0051947	1	2	141	15	19222	ENSSSCG00000001986,ENSSSCG00000000857
	GO:0031348	negative regulation of defense response	biological_process	0.0052618	1	4	141	95	19222	ENSSSCG00000004291,ENSSSCG00000012300,ENSSSCG00000004744,ENSSSCG00000006634
	GO:0035493	SNARE complex assembly	biological_process	0.0052705	1	2	141	15	19222	ENSSSCG00000022902,ENSSSCG00000016772
	GO:0045778	positive regulation of ossification	biological_process	0.0058525	1	3	141	50	19222	ENSSSCG00000022058,ENSSSCG00000000857,ENSSSCG00000008468
	GO:1902106	negative regulation of leukocyte differentiation	biological_process	0.0058886	1	3	141	50	19222	ENSSSCG00000011618,ENSSSCG00000012300,ENSSSCG00000009556
	GO:0005736	DNA-directed RNA polymerase I complex	cellular_component	0.0059445	1	2	141	16	19222	ENSSSCG00000020754,ENSSSCG00000021472
	GO:0061036	positive regulation of cartilage development	biological_process	0.0059946	1	2	141	16	19222	ENSSSCG00000009620,ENSSSCG00000008468
	GO:1903035	negative regulation of response to wounding	biological_process	0.0063028	1	4	141	100	19222	ENSSSCG00000004291,ENSSSCG00000006634,ENSSSCG00000004744,ENSSSCG00000012300
	GO:0050121	N-acylglucosamine 2-epimerase activity	molecular_function	0.0063354	1	1	141	1	19222	ENSSSCG00000012792
	GO:0001832	blastocyst growth	biological_process	0.0066759	1	2	141	17	19222	ENSSSCG00000013107,ENSSSCG00000000857
	GO:0043403	skeletal muscle tissue regeneration	biological_process	0.0066759	1	2	141	17	19222	ENSSSCG00000001539,ENSSSCG00000000857
	GO:0000184	nuclear-transcribed mRNA catabolic process, nonsense-mediated decay	biological_process	0.0067613	1	2	141	17	19222	ENSSSCG00000003114,ENSSSCG00000003412
	GO:1902893	regulation of pri-miRNA transcription from RNA polymerase II promoter	biological_process	0.0067613	1	2	141	17	19222	ENSSSCG00000001539,ENSSSCG00000001986
	GO:0006196	AMP catabolic process	biological_process	0.0071471	1	1	141	1	19222	ENSSSCG00000004291
	GO:0046086	adenosine biosynthetic process	biological_process	0.0071471	1	1	141	1	19222	ENSSSCG00000004291
	GO:0098805	whole membrane	cellular_component	0.007193	1	14	141	912	19222	ENSSSCG00000012292,ENSSSCG00000010991,ENSSSCG00000028762,ENSSSCG00000008449,ENSSSCG00000003492,ENSSSCG00000022058,ENSSSCG00000000293,ENSSSCG00000017229,ENSSSCG00000013464,ENSSSCG00000024604,ENSSSCG00000009742,ENSSSCG00000014339,ENSSSCG00000017747,ENSSSCG00000014804
	GO:0019799	tubulin N-acetyltransferase activity	molecular_function	0.0072953	1	1	141	1	19222	ENSSSCG00000024604
	GO:0071929	alpha-tubulin acetylation	biological_process	0.0072953	1	1	141	1	19222	ENSSSCG00000024604
	GO:0042035	regulation of cytokine biosynthetic process	biological_process	0.0072954	1	3	141	54	19222	ENSSSCG00000012300,ENSSSCG00000027426,ENSSSCG00000028758
	GO:0050508	glucuronosyl-N-acetylglucosaminyl-proteoglycan 4-alpha-N-acetylglucosaminyltransferase activity	molecular_function	0.0073097	1	1	141	1	19222	ENSSSCG00000006009
	GO:0050509	N-acetylglucosaminyl-proteoglycan 4-beta-glucuronosyltransferase activity	molecular_function	0.0073097	1	1	141	1	19222	ENSSSCG00000006009
	GO:1903577	cellular response to L-arginine	biological_process	0.0073223	1	1	141	1	19222	ENSSSCG00000009998
	GO:0008903	hydroxypyruvate isomerase activity	molecular_function	0.0073319	1	1	141	1	19222	ENSSSCG00000003940
	GO:0080144	amino acid homeostasis	biological_process	0.0073349	1	1	141	1	19222	ENSSSCG00000003492
	GO:0060265	positive regulation of respiratory burst involved in inflammatory response	biological_process	0.0073354	1	1	141	1	19222	ENSSSCG00000028758
	GO:0030412	formimidoyltetrahydrofolate cyclodeaminase activity	molecular_function	0.0073356	1	1	141	1	19222	ENSSSCG00000027926
	GO:0002458	peripheral T cell tolerance induction	biological_process	0.007336	1	1	141	1	19222	ENSSSCG00000012300
	GO:0002465	peripheral tolerance induction	biological_process	0.007336	1	1	141	1	19222	ENSSSCG00000012300
	GO:0002654	positive regulation of tolerance induction dependent upon immune response	biological_process	0.007336	1	1	141	1	19222	ENSSSCG00000012300
	GO:0002658	regulation of peripheral tolerance induction	biological_process	0.007336	1	1	141	1	19222	ENSSSCG00000012300
	GO:0002660	positive regulation of peripheral tolerance induction	biological_process	0.007336	1	1	141	1	19222	ENSSSCG00000012300
	GO:0002849	regulation of peripheral T cell tolerance induction	biological_process	0.007336	1	1	141	1	19222	ENSSSCG00000012300
	GO:0002851	positive regulation of peripheral T cell tolerance induction	biological_process	0.007336	1	1	141	1	19222	ENSSSCG00000012300
	GO:0031064	negative regulation of histone deacetylation	biological_process	0.007336	1	1	141	1	19222	ENSSSCG00000012300
	GO:0048294	negative regulation of isotype switching to IgE isotypes	biological_process	0.007336	1	1	141	1	19222	ENSSSCG00000012300
	GO:0004051	arachidonate 5-lipoxygenase activity	molecular_function	0.007336	1	1	141	1	19222	ENSSSCG00000010404
	GO:0004566	beta-glucuronidase activity	molecular_function	0.007336	1	1	141	1	19222	ENSSSCG00000007739
	GO:0044501	modulation of signal transduction in other organism	biological_process	0.007336	1	1	141	1	19222	ENSSSCG00000017091
	GO:0052027	modulation by symbiont of host signal transduction pathway	biological_process	0.007336	1	1	141	1	19222	ENSSSCG00000017091
	GO:0052250	modulation of signal transduction in other organism involved in symbiotic interaction	biological_process	0.007336	1	1	141	1	19222	ENSSSCG00000017091
	GO:0085032	modulation by symbiont of host I-kappaB kinase/NF-kappaB cascade	biological_process	0.007336	1	1	141	1	19222	ENSSSCG00000017091
	GO:0004027	alcohol sulfotransferase activity	molecular_function	0.007336	1	1	141	1	19222	ENSSSCG00000028691
	GO:0006844	acyl carnitine transport	biological_process	0.007336	1	1	141	1	19222	ENSSSCG00000002520
	GO:1903450	regulation of G1 to G0 transition	biological_process	0.007336	1	1	141	1	19222	ENSSSCG00000017747
	GO:1903452	positive regulation of G1 to G0 transition	biological_process	0.007336	1	1	141	1	19222	ENSSSCG00000017747
	GO:2000622	regulation of nuclear-transcribed mRNA catabolic process, nonsense-mediated decay	biological_process	0.007336	1	1	141	1	19222	ENSSSCG00000003114
	GO:2000623	negative regulation of nuclear-transcribed mRNA catabolic process, nonsense-mediated decay	biological_process	0.007336	1	1	141	1	19222	ENSSSCG00000003114
	GO:0030472	mitotic spindle organization in nucleus	biological_process	0.007336	1	1	141	1	19222	ENSSSCG00000005672
	GO:0032996	Bcl3-Bcl10 complex	cellular_component	0.007336	1	1	141	1	19222	ENSSSCG00000027426
	GO:0035853	chromosome passenger complex localization to spindle midzone	biological_process	0.007336	1	1	141	1	19222	ENSSSCG00000003379
	GO:0042091	interleukin-10 biosynthetic process	biological_process	0.007336	1	1	141	1	19222	ENSSSCG00000027426
	GO:0045074	regulation of interleukin-10 biosynthetic process	biological_process	0.007336	1	1	141	1	19222	ENSSSCG00000027426
	GO:0045082	positive regulation of interleukin-10 biosynthetic process	biological_process	0.007336	1	1	141	1	19222	ENSSSCG00000027426
	GO:0047159	1-alkenylglycerophosphocholine O-acyltransferase activity	molecular_function	0.007336	1	1	141	1	19222	ENSSSCG00000017116
	GO:0047191	1-alkylglycerophosphocholine O-acyltransferase activity	molecular_function	0.007336	1	1	141	1	19222	ENSSSCG00000017116
	GO:0070539	linoleic acid binding	molecular_function	0.007336	1	1	141	1	19222	ENSSSCG00000001539
	GO:2001246	negative regulation of phosphatidylcholine biosynthetic process	biological_process	0.007336	1	1	141	1	19222	ENSSSCG00000017116
	GO:0045596	negative regulation of cell differentiation	biological_process	0.0084072	1	8	141	392	19222	ENSSSCG00000013107,ENSSSCG00000011618,ENSSSCG00000000857,ENSSSCG00000009556,ENSSSCG00000001539,ENSSSCG00000001986,ENSSSCG00000014339,ENSSSCG00000012300
	GO:0061614	pri-miRNA transcription from RNA polymerase II promoter	biological_process	0.0084203	1	2	141	19	19222	ENSSSCG00000001539,ENSSSCG00000001986
	GO:0008152	metabolic process	biological_process	0.0084545	1	87	141	9875	19222	ENSSSCG00000003847,ENSSSCG00000013004,ENSSSCG00000009742,ENSSSCG00000020754,ENSSSCG00000010107,ENSSSCG00000013475,ENSSSCG00000027691,ENSSSCG00000007715,ENSSSCG00000014817,ENSSSCG00000008449,ENSSSCG00000003412,ENSSSCG00000007803,ENSSSCG00000011810,ENSSSCG00000017300,ENSSSCG00000011618,ENSSSCG00000013149,ENSSSCG00000007523,ENSSSCG00000012743,ENSSSCG00000017091,ENSSSCG00000013262,ENSSSCG00000012300,…
	GO:2000026	regulation of multicellular organismal development	biological_process	0.0088932	1	15	141	1033	19222	ENSSSCG00000000293,ENSSSCG00000030378,ENSSSCG00000011618,ENSSSCG00000013107,ENSSSCG00000022058,ENSSSCG00000009620,ENSSSCG00000012850,ENSSSCG00000012300,ENSSSCG00000008468,ENSSSCG00000014339,ENSSSCG00000001986,ENSSSCG00000030165,ENSSSCG00000000857,ENSSSCG00000001539,ENSSSCG00000009556
	GO:0001701	in utero embryonic development	biological_process	0.0089442	1	6	141	242	19222	ENSSSCG00000009556,ENSSSCG00000030165,ENSSSCG00000000857,ENSSSCG00000013107,ENSSSCG00000011618,ENSSSCG00000001620
	GO:0098588	bounding membrane of organelle	cellular_component	0.009175	1	14	141	939	19222	ENSSSCG00000004744,ENSSSCG00000014804,ENSSSCG00000006009,ENSSSCG00000013475,ENSSSCG00000017747,ENSSSCG00000013004,ENSSSCG00000009742,ENSSSCG00000027926,ENSSSCG00000013464,ENSSSCG00000017492,ENSSSCG00000022058,ENSSSCG00000003492,ENSSSCG00000028762,ENSSSCG00000012292
	GO:0007159	leukocyte cell-cell adhesion	biological_process	0.0093973	1	7	141	320	19222	ENSSSCG00000004291,ENSSSCG00000000857,ENSSSCG00000006634,ENSSSCG00000012300,ENSSSCG00000027426,ENSSSCG00000017091,ENSSSCG00000000293
	GO:0031301	integral component of organelle membrane	cellular_component	0.0094504	1	5	141	175	19222	ENSSSCG00000003492,ENSSSCG00000013004,ENSSSCG00000012292,ENSSSCG00000006009,ENSSSCG00000013464
	GO:0009790	embryo development	biological_process	0.0096303	1	11	141	662	19222	ENSSSCG00000012850,ENSSSCG00000006009,ENSSSCG00000013262,ENSSSCG00000008468,ENSSSCG00000030165,ENSSSCG00000000857,ENSSSCG00000009556,ENSSSCG00000000293,ENSSSCG00000011618,ENSSSCG00000001620,ENSSSCG00000013107
	GO:0005789	endoplasmic reticulum membrane	cellular_component	0.0097327	1	7	141	322	19222	ENSSSCG00000013475,ENSSSCG00000017492,ENSSSCG00000006009,ENSSSCG00000027926,ENSSSCG00000013464,ENSSSCG00000004744,ENSSSCG00000013004
SRvsSS	GO:0043227	membrane-bounded organelle	cellular_component	5.2671e-07	0.0094929	220	414	8013	19222	ENSSSCG00000026162,ENSSSCG00000028266,ENSSSCG00000022075,ENSSSCG00000007836,ENSSSCG00000014053,ENSSSCG00000002235,ENSSSCG00000011531,ENSSSCG00000007476,ENSSSCG00000004150,ENSSSCG00000004044,ENSSSCG00000012975,ENSSSCG00000011415,ENSSSCG00000015120,ENSSSCG00000001986,ENSSSCG00000028582,ENSSSCG00000011618,ENSSSCG00000006297,ENSSSCG00000017803,ENSSSCG00000008307,ENSSSCG00000014804,ENSSSCG00000013475,…
	GO:0031982	vesicle	cellular_component	3.1667e-05	0.22967	75	414	2194	19222	ENSSSCG00000017497,ENSSSCG00000000185,ENSSSCG00000011389,ENSSSCG00000000405,ENSSSCG00000015122,ENSSSCG00000007520,ENSSSCG00000026605,ENSSSCG00000012292,ENSSSCG00000023658,ENSSSCG00000016673,ENSSSCG00000013262,ENSSSCG00000025021,ENSSSCG00000017410,ENSSSCG00000007523,ENSSSCG00000006453,ENSSSCG00000006666,ENSSSCG00000006588,ENSSSCG00000001433,ENSSSCG00000008449,ENSSSCG00000007507,ENSSSCG00000007836,…
	GO:0043231	intracellular membrane-bounded organelle	cellular_component	4.2198e-05	0.22967	193	414	7143	19222	ENSSSCG00000028266,ENSSSCG00000026162,ENSSSCG00000002235,ENSSSCG00000011531,ENSSSCG00000014053,ENSSSCG00000022075,ENSSSCG00000004150,ENSSSCG00000007476,ENSSSCG00000015120,ENSSSCG00000011415,ENSSSCG00000011618,ENSSSCG00000028582,ENSSSCG00000001986,ENSSSCG00000004044,ENSSSCG00000012975,ENSSSCG00000008307,ENSSSCG00000014804,ENSSSCG00000017803,ENSSSCG00000009585,ENSSSCG00000000063,ENSSSCG00000028762,…
	GO:0043226	organelle	cellular_component	5.0972e-05	0.22967	231	414	8892	19222	ENSSSCG00000005934,ENSSSCG00000007521,ENSSSCG00000013149,ENSSSCG00000006009,ENSSSCG00000026423,ENSSSCG00000002775,ENSSSCG00000011610,ENSSSCG00000006644,ENSSSCG00000005608,ENSSSCG00000028758,ENSSSCG00000007334,ENSSSCG00000008468,ENSSSCG00000001544,ENSSSCG00000017638,ENSSSCG00000013107,ENSSSCG00000009742,ENSSSCG00000025028,ENSSSCG00000000293,ENSSSCG00000013303,ENSSSCG00000007715,ENSSSCG00000012915,…
	GO:0005515	protein binding	molecular_function	8.455e-05	0.28258	254	414	10025	19222	ENSSSCG00000002025,ENSSSCG00000012492,ENSSSCG00000007797,ENSSSCG00000008723,ENSSSCG00000006353,ENSSSCG00000000111,ENSSSCG00000026731,ENSSSCG00000010534,ENSSSCG00000010762,ENSSSCG00000005102,ENSSSCG00000014819,ENSSSCG00000012269,ENSSSCG00000020754,ENSSSCG00000013627,ENSSSCG00000017510,ENSSSCG00000028303,ENSSSCG00000017983,ENSSSCG00000002720,ENSSSCG00000027426,ENSSSCG00000012116,ENSSSCG00000016783,…
	GO:0048583	regulation of response to stimulus	biological_process	0.00010444	0.28258	75	414	2274	19222	ENSSSCG00000002276,ENSSSCG00000001420,ENSSSCG00000006588,ENSSSCG00000001539,ENSSSCG00000022689,ENSSSCG00000012300,ENSSSCG00000030042,ENSSSCG00000017091,ENSSSCG00000003000,ENSSSCG00000017497,ENSSSCG00000016673,ENSSSCG00000013262,ENSSSCG00000030030,ENSSSCG00000015122,ENSSSCG00000014804,ENSSSCG00000012362,ENSSSCG00000011559,ENSSSCG00000000224,ENSSSCG00000012848,ENSSSCG00000014339,ENSSSCG00000000857,…
	GO:0031988	membrane-bounded vesicle	cellular_component	0.00010975	0.28258	71	414	2124	19222	ENSSSCG00000025021,ENSSSCG00000017410,ENSSSCG00000007523,ENSSSCG00000006453,ENSSSCG00000006666,ENSSSCG00000001433,ENSSSCG00000006588,ENSSSCG00000000185,ENSSSCG00000011389,ENSSSCG00000000405,ENSSSCG00000007520,ENSSSCG00000015122,ENSSSCG00000012292,ENSSSCG00000023658,ENSSSCG00000026605,ENSSSCG00000013262,ENSSSCG00000016673,ENSSSCG00000006297,ENSSSCG00000000138,ENSSSCG00000014804,ENSSSCG00000011357,…
	GO:0080134	regulation of response to stress	biological_process	0.00013789	0.31065	33	414	768	19222	ENSSSCG00000009742,ENSSSCG00000027127,ENSSSCG00000009585,ENSSSCG00000009556,ENSSSCG00000003801,ENSSSCG00000000224,ENSSSCG00000011559,ENSSSCG00000000705,ENSSSCG00000013496,ENSSSCG00000009886,ENSSSCG00000011415,ENSSSCG00000015695,ENSSSCG00000028758,ENSSSCG00000004896,ENSSSCG00000006634,ENSSSCG00000006678,ENSSSCG00000011531,ENSSSCG00000011810,ENSSSCG00000016783,ENSSSCG00000004291,ENSSSCG00000006588,…
	GO:0044424	intracellular part	cellular_component	0.00016536	0.32505	241	414	9493	19222	ENSSSCG00000008449,ENSSSCG00000007507,ENSSSCG00000027691,ENSSSCG00000015080,ENSSSCG00000010016,ENSSSCG00000017340,ENSSSCG00000013373,ENSSSCG00000006634,ENSSSCG00000015695,ENSSSCG00000020756,ENSSSCG00000030165,ENSSSCG00000010277,ENSSSCG00000010853,ENSSSCG00000027926,ENSSSCG00000022041,ENSSSCG00000000224,ENSSSCG00000007336,ENSSSCG00000029519,ENSSSCG00000010404,ENSSSCG00000028124,ENSSSCG00000000138,…
	GO:0005622	intracellular	cellular_component	0.00018542	0.32505	253	414	10071	19222	ENSSSCG00000012743,ENSSSCG00000002792,ENSSSCG00000013473,ENSSSCG00000012995,ENSSSCG00000009978,ENSSSCG00000016776,ENSSSCG00000002520,ENSSSCG00000021867,ENSSSCG00000029425,ENSSSCG00000012850,ENSSSCG00000013464,ENSSSCG00000013237,ENSSSCG00000007768,ENSSSCG00000026600,ENSSSCG00000007275,ENSSSCG00000028015,ENSSSCG00000013496,ENSSSCG00000023178,ENSSSCG00000030653,ENSSSCG00000013572,ENSSSCG00000006519,…
	GO:0012505	endomembrane system	cellular_component	0.00019839	0.32505	67	414	2012	19222	ENSSSCG00000016750,ENSSSCG00000027629,ENSSSCG00000002014,ENSSSCG00000013004,ENSSSCG00000008678,ENSSSCG00000017177,ENSSSCG00000024604,ENSSSCG00000010009,ENSSSCG00000005102,ENSSSCG00000026731,ENSSSCG00000017116,ENSSSCG00000016267,ENSSSCG00000012400,ENSSSCG00000006550,ENSSSCG00000029781,ENSSSCG00000004764,ENSSSCG00000013601,ENSSSCG00000007932,ENSSSCG00000009742,ENSSSCG00000017747,ENSSSCG00000000293,…
	GO:0005737	cytoplasm	cellular_component	0.00025323	0.38033	177	414	6629	19222	ENSSSCG00000016772,ENSSSCG00000015122,ENSSSCG00000010991,ENSSSCG00000012292,ENSSSCG00000005668,ENSSSCG00000013262,ENSSSCG00000017497,ENSSSCG00000025973,ENSSSCG00000012300,ENSSSCG00000017091,ENSSSCG00000000405,ENSSSCG00000010861,ENSSSCG00000006666,ENSSSCG00000007788,ENSSSCG00000025021,ENSSSCG00000014861,ENSSSCG00000017410,ENSSSCG00000026914,ENSSSCG00000010096,ENSSSCG00000001573,ENSSSCG00000007523,…
	GO:0005736	DNA-directed RNA polymerase I complex	cellular_component	0.0003083	0.42742	4	414	16	19222	ENSSSCG00000005347,ENSSSCG00000001239,ENSSSCG00000020754,ENSSSCG00000021472
	GO:0048731	system development	biological_process	0.00041061	0.50064	81	414	2615	19222	ENSSSCG00000014339,ENSSSCG00000023255,ENSSSCG00000000857,ENSSSCG00000007336,ENSSSCG00000029519,ENSSSCG00000020756,ENSSSCG00000002927,ENSSSCG00000030165,ENSSSCG00000015695,ENSSSCG00000021585,ENSSSCG00000011618,ENSSSCG00000001986,ENSSSCG00000001539,ENSSSCG00000006588,ENSSSCG00000001420,ENSSSCG00000026459,ENSSSCG00000001620,ENSSSCG00000009865,ENSSSCG00000009620,ENSSSCG00000015122,ENSSSCG00000010991,…
	GO:0050571	1,5-anhydro-D-fructose reductase activity	molecular_function	0.00045841	0.50064	2	414	2	19222	ENSSSCG00000026214,ENSSSCG00000029699
	GO:2000828	regulation of parathyroid hormone secretion	biological_process	0.00046276	0.50064	2	414	2	19222	ENSSSCG00000007520,ENSSSCG00000015815
	GO:0001501	skeletal system development	biological_process	0.00047859	0.50064	17	414	313	19222	ENSSSCG00000007334,ENSSSCG00000008468,ENSSSCG00000009642,ENSSSCG00000006009,ENSSSCG00000002429,ENSSSCG00000020756,ENSSSCG00000012850,ENSSSCG00000007520,ENSSSCG00000000292,ENSSSCG00000015815,ENSSSCG00000009865,ENSSSCG00000009620,ENSSSCG00000001620,ENSSSCG00000006561,ENSSSCG00000006524,ENSSSCG00000000857,ENSSSCG00000016204
	GO:0044444	cytoplasmic part	cellular_component	0.0005	0.50064	127	414	4533	19222	ENSSSCG00000016267,ENSSSCG00000003492,ENSSSCG00000012400,ENSSSCG00000006550,ENSSSCG00000029781,ENSSSCG00000018052,ENSSSCG00000008016,ENSSSCG00000017388,ENSSSCG00000004764,ENSSSCG00000013601,ENSSSCG00000009742,ENSSSCG00000012660,ENSSSCG00000017747,ENSSSCG00000007715,ENSSSCG00000000293,ENSSSCG00000006524,ENSSSCG00000002520,ENSSSCG00000009978,ENSSSCG00000008468,ENSSSCG00000007334,ENSSSCG00000017638,…
	GO:0048584	positive regulation of response to stimulus	biological_process	0.00054232	0.51443	43	414	1182	19222	ENSSSCG00000006678,ENSSSCG00000011531,ENSSSCG00000028758,ENSSSCG00000017472,ENSSSCG00000007334,ENSSSCG00000027691,ENSSSCG00000003331,ENSSSCG00000001986,ENSSSCG00000011415,ENSSSCG00000006539,ENSSSCG00000007768,ENSSSCG00000015695,ENSSSCG00000014804,ENSSSCG00000003801,ENSSSCG00000015815,ENSSSCG00000016267,ENSSSCG00000000705,ENSSSCG00000011559,ENSSSCG00000000224,ENSSSCG00000014339,ENSSSCG00000000857,…
	GO:0043229	intracellular organelle	cellular_component	0.00062853	0.5664	206	414	8046	19222	ENSSSCG00000017177,ENSSSCG00000027629,ENSSSCG00000003847,ENSSSCG00000004587,ENSSSCG00000002014,ENSSSCG00000003904,ENSSSCG00000007803,ENSSSCG00000011364,ENSSSCG00000025284,ENSSSCG00000029457,ENSSSCG00000016750,ENSSSCG00000002429,ENSSSCG00000017116,ENSSSCG00000027986,ENSSSCG00000001239,ENSSSCG00000003379,ENSSSCG00000000552,ENSSSCG00000016745,ENSSSCG00000005672,ENSSSCG00000022348,ENSSSCG00000016323,…
	GO:0070742	C2H2 zinc finger domain binding	molecular_function	0.00075672	0.62512	3	414	9	19222	ENSSSCG00000001420,ENSSSCG00000023304,ENSSSCG00000011618
	GO:0006810	transport	biological_process	0.00078844	0.62512	99	414	3406	19222	ENSSSCG00000027986,ENSSSCG00000027801,ENSSSCG00000002025,ENSSSCG00000026731,ENSSSCG00000022348,ENSSSCG00000015287,ENSSSCG00000012269,ENSSSCG00000017983,ENSSSCG00000008678,ENSSSCG00000017510,ENSSSCG00000024682,ENSSSCG00000010011,ENSSSCG00000017358,ENSSSCG00000027426,ENSSSCG00000024158,ENSSSCG00000004587,ENSSSCG00000010137,ENSSSCG00000006647,ENSSSCG00000023478,ENSSSCG00000001475,ENSSSCG00000016750,…
	GO:0050886	endocrine process	biological_process	0.00084288	0.62512	6	414	52	19222	ENSSSCG00000007520,ENSSSCG00000029781,ENSSSCG00000021585,ENSSSCG00000009865,ENSSSCG00000015815,ENSSSCG00000012789
	GO:0016740	transferase activity	molecular_function	0.0008685	0.62512	67	414	2123	19222	ENSSSCG00000010861,ENSSSCG00000001929,ENSSSCG00000021472,ENSSSCG00000007788,ENSSSCG00000014861,ENSSSCG00000001420,ENSSSCG00000001573,ENSSSCG00000013304,ENSSSCG00000023441,ENSSSCG00000005347,ENSSSCG00000003000,ENSSSCG00000030474,ENSSSCG00000000185,ENSSSCG00000022741,ENSSSCG00000017497,ENSSSCG00000027994,ENSSSCG00000030378,ENSSSCG00000021235,ENSSSCG00000011389,ENSSSCG00000000063,ENSSSCG00000028488,…
	GO:0050727	regulation of inflammatory response	biological_process	0.00091638	0.62512	11	414	165	19222	ENSSSCG00000006588,ENSSSCG00000016783,ENSSSCG00000011810,ENSSSCG00000004291,ENSSSCG00000030042,ENSSSCG00000012300,ENSSSCG00000006678,ENSSSCG00000006634,ENSSSCG00000028758,ENSSSCG00000010056,ENSSSCG00000011559
	GO:0009649	entrainment of circadian clock	biological_process	0.00094954	0.62512	4	414	21	19222	ENSSSCG00000004896,ENSSSCG00000015120,ENSSSCG00000017983,ENSSSCG00000024545
	GO:1903561	extracellular vesicle	cellular_component	0.0009583	0.62512	58	414	1781	19222	ENSSSCG00000021867,ENSSSCG00000028758,ENSSSCG00000007836,ENSSSCG00000007334,ENSSSCG00000007507,ENSSSCG00000008449,ENSSSCG00000030653,ENSSSCG00000027022,ENSSSCG00000027926,ENSSSCG00000002775,ENSSSCG00000003061,ENSSSCG00000004150,ENSSSCG00000007768,ENSSSCG00000005608,ENSSSCG00000015695,ENSSSCG00000026423,ENSSSCG00000014804,ENSSSCG00000000138,ENSSSCG00000020657,ENSSSCG00000006472,ENSSSCG00000016267,…
	GO:0043230	extracellular organelle	cellular_component	0.00097118	0.62512	58	414	1782	19222	ENSSSCG00000023658,ENSSSCG00000026605,ENSSSCG00000007797,ENSSSCG00000006059,ENSSSCG00000007520,ENSSSCG00000015122,ENSSSCG00000011389,ENSSSCG00000029511,ENSSSCG00000001552,ENSSSCG00000000405,ENSSSCG00000000185,ENSSSCG00000005672,ENSSSCG00000006759,ENSSSCG00000016323,ENSSSCG00000014559,ENSSSCG00000012116,ENSSSCG00000004587,ENSSSCG00000004291,ENSSSCG00000001433,ENSSSCG00000017358,ENSSSCG00000006588,…
	GO:0051450	myoblast proliferation	biological_process	0.0010504	0.62632	3	414	10	19222	ENSSSCG00000000857,ENSSSCG00000017954,ENSSSCG00000001539
	GO:0098589	membrane region	cellular_component	0.0011596	0.62632	22	414	495	19222	ENSSSCG00000012292,ENSSSCG00000017229,ENSSSCG00000026423,ENSSSCG00000015122,ENSSSCG00000007768,ENSSSCG00000010991,ENSSSCG00000007334,ENSSSCG00000024604,ENSSSCG00000008449,ENSSSCG00000017497,ENSSSCG00000002457,ENSSSCG00000017358,ENSSSCG00000014339,ENSSSCG00000021453,ENSSSCG00000012848,ENSSSCG00000012852,ENSSSCG00000000293,ENSSSCG00000014804,ENSSSCG00000017583,ENSSSCG00000027796,ENSSSCG00000025021,…
	GO:0005783	endoplasmic reticulum	cellular_component	0.0011928	0.62632	30	414	764	19222	ENSSSCG00000006009,ENSSSCG00000015695,ENSSSCG00000017116,ENSSSCG00000013464,ENSSSCG00000015122,ENSSSCG00000006644,ENSSSCG00000010853,ENSSSCG00000027926,ENSSSCG00000013572,ENSSSCG00000030653,ENSSSCG00000021867,ENSSSCG00000002235,ENSSSCG00000013475,ENSSSCG00000008678,ENSSSCG00000011357,ENSSSCG00000028488,ENSSSCG00000000293,ENSSSCG00000006666,ENSSSCG00000002014,ENSSSCG00000013004,ENSSSCG00000023255,…
	GO:0070062	extracellular exosome	cellular_component	0.001343	0.62632	57	414	1768	19222	ENSSSCG00000027926,ENSSSCG00000030653,ENSSSCG00000027022,ENSSSCG00000026423,ENSSSCG00000015695,ENSSSCG00000005608,ENSSSCG00000007768,ENSSSCG00000002775,ENSSSCG00000004150,ENSSSCG00000003061,ENSSSCG00000007334,ENSSSCG00000007836,ENSSSCG00000028758,ENSSSCG00000021867,ENSSSCG00000008449,ENSSSCG00000007507,ENSSSCG00000012848,ENSSSCG00000012852,ENSSSCG00000011357,ENSSSCG00000008056,ENSSSCG00000008304,…
	GO:0065010	extracellular membrane-bounded organelle	cellular_component	0.0013606	0.62632	57	414	1769	19222	ENSSSCG00000006588,ENSSSCG00000017358,ENSSSCG00000001433,ENSSSCG00000012116,ENSSSCG00000004291,ENSSSCG00000004587,ENSSSCG00000014559,ENSSSCG00000006453,ENSSSCG00000003491,ENSSSCG00000007523,ENSSSCG00000016750,ENSSSCG00000007803,ENSSSCG00000026605,ENSSSCG00000023658,ENSSSCG00000015122,ENSSSCG00000007520,ENSSSCG00000006059,ENSSSCG00000007797,ENSSSCG00000000405,ENSSSCG00000029511,ENSSSCG00000001552,…
	GO:0048289	isotype switching to IgE isotypes	biological_process	0.0013685	0.62632	2	414	3	19222	ENSSSCG00000012300,ENSSSCG00000012915
	GO:0048293	regulation of isotype switching to IgE isotypes	biological_process	0.0013685	0.62632	2	414	3	19222	ENSSSCG00000012915,ENSSSCG00000012300
	GO:0035898	parathyroid hormone secretion	biological_process	0.0013686	0.62632	2	414	3	19222	ENSSSCG00000015815,ENSSSCG00000007520
	GO:0098805	whole membrane	cellular_component	0.0013858	0.62632	34	414	912	19222	ENSSSCG00000024604,ENSSSCG00000017497,ENSSSCG00000014819,ENSSSCG00000012292,ENSSSCG00000016673,ENSSSCG00000015122,ENSSSCG00000010991,ENSSSCG00000027796,ENSSSCG00000025021,ENSSSCG00000017358,ENSSSCG00000007334,ENSSSCG00000008449,ENSSSCG00000017229,ENSSSCG00000028582,ENSSSCG00000026423,ENSSSCG00000010277,ENSSSCG00000007768,ENSSSCG00000013464,ENSSSCG00000016267,ENSSSCG00000003492,ENSSSCG00000014804,…
	GO:0007100	mitotic centrosome separation	biological_process	0.0014107	0.62632	3	414	11	19222	ENSSSCG00000026731,ENSSSCG00000010137,ENSSSCG00000026459
	GO:0005159	insulin-like growth factor receptor binding	molecular_function	0.0014247	0.62632	3	414	11	19222	ENSSSCG00000007520,ENSSSCG00000006539,ENSSSCG00000000857
	GO:0043931	ossification involved in bone maturation	biological_process	0.0014248	0.62632	3	414	11	19222	ENSSSCG00000006524,ENSSSCG00000020756,ENSSSCG00000000857
	GO:0070977	bone maturation	biological_process	0.0014248	0.62632	3	414	11	19222	ENSSSCG00000006524,ENSSSCG00000020756,ENSSSCG00000000857
	GO:0002793	positive regulation of peptide secretion	biological_process	0.00178	0.76383	5	414	41	19222	ENSSSCG00000024158,ENSSSCG00000016673,ENSSSCG00000006588,ENSSSCG00000007336,ENSSSCG00000007768
	GO:0051299	centrosome separation	biological_process	0.0018543	0.7772	3	414	12	19222	ENSSSCG00000026731,ENSSSCG00000010137,ENSSSCG00000026459
	GO:1903034	regulation of response to wounding	biological_process	0.0019641	0.79593	13	414	237	19222	ENSSSCG00000001539,ENSSSCG00000006588,ENSSSCG00000011810,ENSSSCG00000016783,ENSSSCG00000004291,ENSSSCG00000011559,ENSSSCG00000010056,ENSSSCG00000006678,ENSSSCG00000012300,ENSSSCG00000030042,ENSSSCG00000028758,ENSSSCG00000006634,ENSSSCG00000017954
	GO:0010646	regulation of cell communication	biological_process	0.0019873	0.79593	60	414	1916	19222	ENSSSCG00000010529,ENSSSCG00000015695,ENSSSCG00000007768,ENSSSCG00000006539,ENSSSCG00000012324,ENSSSCG00000027199,ENSSSCG00000011618,ENSSSCG00000001986,ENSSSCG00000003331,ENSSSCG00000012944,ENSSSCG00000027691,ENSSSCG00000007334,ENSSSCG00000022075,ENSSSCG00000004896,ENSSSCG00000028758,ENSSSCG00000017472,ENSSSCG00000025028,ENSSSCG00000027127,ENSSSCG00000011357,ENSSSCG00000008056,ENSSSCG00000013475,…
	GO:0051234	establishment of localization	biological_process	0.0020902	0.81896	99	414	3508	19222	ENSSSCG00000017229,ENSSSCG00000013496,ENSSSCG00000007768,ENSSSCG00000010529,ENSSSCG00000026423,ENSSSCG00000006678,ENSSSCG00000002520,ENSSSCG00000028758,ENSSSCG00000009978,ENSSSCG00000003638,ENSSSCG00000007334,ENSSSCG00000011455,ENSSSCG00000008468,ENSSSCG00000000082,ENSSSCG00000017238,ENSSSCG00000007715,ENSSSCG00000012660,ENSSSCG00000017747,ENSSSCG00000006550,ENSSSCG00000026084,ENSSSCG00000029781,…
	GO:0001701	in utero embryonic development	biological_process	0.0023638	0.90086	13	414	242	19222	ENSSSCG00000011618,ENSSSCG00000000552,ENSSSCG00000000857,ENSSSCG00000004587,ENSSSCG00000030165,ENSSSCG00000009556,ENSSSCG00000017338,ENSSSCG00000013107,ENSSSCG00000006561,ENSSSCG00000013627,ENSSSCG00000001620,ENSSSCG00000009865,ENSSSCG00000015815
	GO:1900744	regulation of p38MAPK cascade	biological_process	0.0023992	0.90086	3	414	13	19222	ENSSSCG00000009585,ENSSSCG00000022689,ENSSSCG00000004896
	GO:0007275	multicellular organismal development	biological_process	0.0024967	0.91832	83	414	2863	19222	ENSSSCG00000002429,ENSSSCG00000017116,ENSSSCG00000000552,ENSSSCG00000010762,ENSSSCG00000024604,ENSSSCG00000012269,ENSSSCG00000013627,ENSSSCG00000016783,ENSSSCG00000027426,ENSSSCG00000002494,ENSSSCG00000004587,ENSSSCG00000015234,ENSSSCG00000000292,ENSSSCG00000011364,ENSSSCG00000017954,ENSSSCG00000026211,ENSSSCG00000006009,ENSSSCG00000010529,ENSSSCG00000026423,ENSSSCG00000012850,ENSSSCG00000017338,…
	GO:0007033	vacuole organization	biological_process	0.0026267	0.93534	9	414	135	19222	ENSSSCG00000014804,ENSSSCG00000014819,ENSSSCG00000001420,ENSSSCG00000013262,ENSSSCG00000028582,ENSSSCG00000009742,ENSSSCG00000015695,ENSSSCG00000008056,ENSSSCG00000016772
	GO:2000288	positive regulation of myoblast proliferation	biological_process	0.0026924	0.93534	2	414	4	19222	ENSSSCG00000017954,ENSSSCG00000001539
	GO:0008176	tRNA (guanine-N7-)-methyltransferase activity	molecular_function	0.0026986	0.93534	2	414	4	19222	ENSSSCG00000023078,ENSSSCG00000010136
	GO:0060986	endocrine hormone secretion	biological_process	0.0028585	0.94009	4	414	28	19222	ENSSSCG00000029781,ENSSSCG00000015815,ENSSSCG00000009865,ENSSSCG00000007520
	GO:0060348	bone development	biological_process	0.0029287	0.94009	8	414	112	19222	ENSSSCG00000007334,ENSSSCG00000009642,ENSSSCG00000000292,ENSSSCG00000000857,ENSSSCG00000002429,ENSSSCG00000007520,ENSSSCG00000006524,ENSSSCG00000020756
	GO:0048799	organ maturation	biological_process	0.0030027	0.94009	3	414	14	19222	ENSSSCG00000020756,ENSSSCG00000006524,ENSSSCG00000000857
	GO:0010647	positive regulation of cell communication	biological_process	0.0030112	0.94009	34	414	957	19222	ENSSSCG00000017497,ENSSSCG00000016323,ENSSSCG00000013262,ENSSSCG00000016673,ENSSSCG00000030030,ENSSSCG00000000292,ENSSSCG00000024158,ENSSSCG00000006588,ENSSSCG00000022689,ENSSSCG00000001539,ENSSSCG00000007334,ENSSSCG00000017472,ENSSSCG00000028758,ENSSSCG00000003331,ENSSSCG00000027691,ENSSSCG00000006539,ENSSSCG00000001986,ENSSSCG00000015695,ENSSSCG00000007768,ENSSSCG00000016267,ENSSSCG00000015815,…
	GO:0043198	dendritic shaft	cellular_component	0.0030265	0.94009	3	414	14	19222	ENSSSCG00000002014,ENSSSCG00000006453,ENSSSCG00000015234
	GO:0098590	plasma membrane region	cellular_component	0.0031641	0.94009	18	414	405	19222	ENSSSCG00000012292,ENSSSCG00000017229,ENSSSCG00000026423,ENSSSCG00000010991,ENSSSCG00000015122,ENSSSCG00000007768,ENSSSCG00000007334,ENSSSCG00000017497,ENSSSCG00000008449,ENSSSCG00000002457,ENSSSCG00000017358,ENSSSCG00000014339,ENSSSCG00000012848,ENSSSCG00000012852,ENSSSCG00000021453,ENSSSCG00000000293,ENSSSCG00000027796,ENSSSCG00000024545
	GO:0032720	negative regulation of tumor necrosis factor production	biological_process	0.00329	0.94009	4	414	29	19222	ENSSSCG00000028758,ENSSSCG00000027426,ENSSSCG00000026605,ENSSSCG00000012300
	GO:0032101	regulation of response to external stimulus	biological_process	0.0034571	0.94009	22	414	541	19222	ENSSSCG00000013262,ENSSSCG00000007768,ENSSSCG00000015695,ENSSSCG00000012300,ENSSSCG00000030042,ENSSSCG00000006678,ENSSSCG00000006634,ENSSSCG00000028758,ENSSSCG00000003000,ENSSSCG00000010056,ENSSSCG00000006588,ENSSSCG00000009742,ENSSSCG00000004291,ENSSSCG00000016783,ENSSSCG00000011810,ENSSSCG00000001539,ENSSSCG00000017954,ENSSSCG00000015815,ENSSSCG00000003801,ENSSSCG00000006647,ENSSSCG00000001420,…
	GO:0048518	positive regulation of biological process	biological_process	0.003625	0.94009	101	414	3655	19222	ENSSSCG00000014804,ENSSSCG00000012362,ENSSSCG00000007336,ENSSSCG00000000224,ENSSSCG00000011559,ENSSSCG00000012848,ENSSSCG00000014339,ENSSSCG00000000857,ENSSSCG00000009585,ENSSSCG00000003648,ENSSSCG00000028488,ENSSSCG00000011357,ENSSSCG00000027127,ENSSSCG00000008056,ENSSSCG00000011531,ENSSSCG00000012789,ENSSSCG00000017472,ENSSSCG00000027691,ENSSSCG00000007507,ENSSSCG00000003331,ENSSSCG00000011415,…
	GO:0001054	RNA polymerase I activity	molecular_function	0.0036657	0.94009	3	414	15	19222	ENSSSCG00000005347,ENSSSCG00000001239,ENSSSCG00000021472
	GO:1901700	response to oxygen-containing compound	biological_process	0.0036933	0.94009	26	414	682	19222	ENSSSCG00000007507,ENSSSCG00000003331,ENSSSCG00000010224,ENSSSCG00000030042,ENSSSCG00000007334,ENSSSCG00000012269,ENSSSCG00000028758,ENSSSCG00000012789,ENSSSCG00000007768,ENSSSCG00000010991,ENSSSCG00000011415,ENSSSCG00000016673,ENSSSCG00000021585,ENSSSCG00000006519,ENSSSCG00000006539,ENSSSCG00000000111,ENSSSCG00000000705,ENSSSCG00000001420,ENSSSCG00000001573,ENSSSCG00000014804,ENSSSCG00000003801,…
	GO:0004602	glutathione peroxidase activity	molecular_function	0.0036955	0.94009	3	414	15	19222	ENSSSCG00000002396,ENSSSCG00000001214,ENSSSCG00000028488
	GO:0035493	SNARE complex assembly	biological_process	0.0037232	0.94009	3	414	15	19222	ENSSSCG00000007768,ENSSSCG00000016772,ENSSSCG00000022902
	GO:1903556	negative regulation of tumor necrosis factor superfamily cytokine production	biological_process	0.0037325	0.94009	4	414	30	19222	ENSSSCG00000028758,ENSSSCG00000027426,ENSSSCG00000026605,ENSSSCG00000012300
	GO:0031347	regulation of defense response	biological_process	0.0038848	0.94009	16	414	349	19222	ENSSSCG00000006588,ENSSSCG00000016783,ENSSSCG00000011810,ENSSSCG00000004291,ENSSSCG00000003801,ENSSSCG00000011559,ENSSSCG00000000224,ENSSSCG00000011415,ENSSSCG00000009886,ENSSSCG00000030042,ENSSSCG00000012300,ENSSSCG00000006678,ENSSSCG00000006634,ENSSSCG00000028758,ENSSSCG00000003000,ENSSSCG00000010056
	GO:0031967	organelle envelope	cellular_component	0.0038858	0.94009	24	414	615	19222	ENSSSCG00000000405,ENSSSCG00000021867,ENSSSCG00000007334,ENSSSCG00000025973,ENSSSCG00000005102,ENSSSCG00000008449,ENSSSCG00000022348,ENSSSCG00000016673,ENSSSCG00000011610,ENSSSCG00000006644,ENSSSCG00000008307,ENSSSCG00000017803,ENSSSCG00000029519,ENSSSCG00000010404,ENSSSCG00000010096,ENSSSCG00000025284,ENSSSCG00000017388,ENSSSCG00000007803,ENSSSCG00000004764,ENSSSCG00000007932,ENSSSCG00000025534,…
	GO:0031975	envelope	cellular_component	0.0040452	0.94009	24	414	617	19222	ENSSSCG00000025284,ENSSSCG00000004764,ENSSSCG00000017388,ENSSSCG00000007803,ENSSSCG00000008307,ENSSSCG00000010096,ENSSSCG00000017803,ENSSSCG00000029519,ENSSSCG00000010404,ENSSSCG00000011357,ENSSSCG00000028488,ENSSSCG00000012660,ENSSSCG00000007932,ENSSSCG00000025534,ENSSSCG00000005102,ENSSSCG00000025973,ENSSSCG00000022348,ENSSSCG00000008449,ENSSSCG00000021867,ENSSSCG00000000405,ENSSSCG00000007334,…
	GO:0043009	chordate embryonic development	biological_process	0.0042823	0.94009	18	414	417	19222	ENSSSCG00000000552,ENSSSCG00000013262,ENSSSCG00000011618,ENSSSCG00000006009,ENSSSCG00000030165,ENSSSCG00000007520,ENSSSCG00000017338,ENSSSCG00000012850,ENSSSCG00000013107,ENSSSCG00000013627,ENSSSCG00000002457,ENSSSCG00000000857,ENSSSCG00000004587,ENSSSCG00000009556,ENSSSCG00000009865,ENSSSCG00000015815,ENSSSCG00000006561,ENSSSCG00000001620
	GO:0046602	regulation of mitotic centrosome separation	biological_process	0.0044145	0.94009	2	414	5	19222	ENSSSCG00000010137,ENSSSCG00000026731
	GO:0043415	positive regulation of skeletal muscle tissue regeneration	biological_process	0.0044256	0.94009	2	414	5	19222	ENSSSCG00000017954,ENSSSCG00000001539
	GO:0005000	vasopressin receptor activity	molecular_function	0.0044313	0.94009	2	414	5	19222	ENSSSCG00000012789,ENSSSCG00000021585
	GO:0001733	galactosylceramide sulfotransferase activity	molecular_function	0.0044337	0.94009	2	414	5	19222	ENSSSCG00000010009,ENSSSCG00000028015
	GO:0050694	galactose 3-O-sulfotransferase activity	molecular_function	0.0044337	0.94009	2	414	5	19222	ENSSSCG00000010009,ENSSSCG00000028015
	GO:0002249	lymphocyte anergy	biological_process	0.0044337	0.94009	2	414	5	19222	ENSSSCG00000012300,ENSSSCG00000004896
	GO:0002667	regulation of T cell anergy	biological_process	0.0044337	0.94009	2	414	5	19222	ENSSSCG00000012300,ENSSSCG00000004896
	GO:0002870	T cell anergy	biological_process	0.0044337	0.94009	2	414	5	19222	ENSSSCG00000004896,ENSSSCG00000012300
	GO:0002911	regulation of lymphocyte anergy	biological_process	0.0044337	0.94009	2	414	5	19222	ENSSSCG00000004896,ENSSSCG00000012300
	GO:0033079	immature T cell proliferation	biological_process	0.0044337	0.94009	2	414	5	19222	ENSSSCG00000012300,ENSSSCG00000017497
	GO:0033080	immature T cell proliferation in thymus	biological_process	0.0044337	0.94009	2	414	5	19222	ENSSSCG00000017497,ENSSSCG00000012300
	GO:0033083	regulation of immature T cell proliferation	biological_process	0.0044337	0.94009	2	414	5	19222	ENSSSCG00000012300,ENSSSCG00000017497
	GO:0033084	regulation of immature T cell proliferation in thymus	biological_process	0.0044337	0.94009	2	414	5	19222	ENSSSCG00000012300,ENSSSCG00000017497
	GO:0035562	negative regulation of chromatin binding	biological_process	0.0044337	0.94009	2	414	5	19222	ENSSSCG00000030030,ENSSSCG00000001986
	GO:0051766	inositol trisphosphate kinase activity	molecular_function	0.0044337	0.94009	2	414	5	19222	ENSSSCG00000002457,ENSSSCG00000003000
	GO:0009792	embryo development ending in birth or egg hatching	biological_process	0.0044977	0.94259	18	414	419	19222	ENSSSCG00000013627,ENSSSCG00000013107,ENSSSCG00000006009,ENSSSCG00000012850,ENSSSCG00000030165,ENSSSCG00000007520,ENSSSCG00000017338,ENSSSCG00000013262,ENSSSCG00000011618,ENSSSCG00000000552,ENSSSCG00000015815,ENSSSCG00000009865,ENSSSCG00000001620,ENSSSCG00000006561,ENSSSCG00000009556,ENSSSCG00000000857,ENSSSCG00000004587,ENSSSCG00000002457
	GO:0042771	intrinsic apoptotic signaling pathway in response to DNA damage by p53 class mediator	biological_process	0.0047347	0.97673	4	414	32	19222	ENSSSCG00000027426,ENSSSCG00000000292,ENSSSCG00000011357,ENSSSCG00000005102
	GO:0044765	single-organism transport	biological_process	0.0047905	0.97673	82	414	2891	19222	ENSSSCG00000017747,ENSSSCG00000012660,ENSSSCG00000024545,ENSSSCG00000029781,ENSSSCG00000026084,ENSSSCG00000006561,ENSSSCG00000024166,ENSSSCG00000006550,ENSSSCG00000003492,ENSSSCG00000012400,ENSSSCG00000015815,ENSSSCG00000007768,ENSSSCG00000026423,ENSSSCG00000010529,ENSSSCG00000017229,ENSSSCG00000013496,ENSSSCG00000017238,ENSSSCG00000000082,ENSSSCG00000006678,ENSSSCG00000007334,ENSSSCG00000011455,…
	GO:0045927	positive regulation of growth	biological_process	0.0048232	0.97673	9	414	148	19222	ENSSSCG00000017497,ENSSSCG00000015815,ENSSSCG00000017954,ENSSSCG00000030378,ENSSSCG00000021867,ENSSSCG00000006472,ENSSSCG00000001539,ENSSSCG00000000857,ENSSSCG00000016673
	GO:0061448	connective tissue development	biological_process	0.0052659	1	9	414	150	19222	ENSSSCG00000008468,ENSSSCG00000009620,ENSSSCG00000015815,ENSSSCG00000029781,ENSSSCG00000009642,ENSSSCG00000006524,ENSSSCG00000007520,ENSSSCG00000001539,ENSSSCG00000020756
	GO:0043403	skeletal muscle tissue regeneration	biological_process	0.0053512	1	3	414	17	19222	ENSSSCG00000017954,ENSSSCG00000000857,ENSSSCG00000001539
	GO:0038066	p38MAPK cascade	biological_process	0.005361	1	3	414	17	19222	ENSSSCG00000009585,ENSSSCG00000022689,ENSSSCG00000004896
	GO:1901661	quinone metabolic process	biological_process	0.0053873	1	3	414	17	19222	ENSSSCG00000003491,ENSSSCG00000010861,ENSSSCG00000025284
	GO:0007399	nervous system development	biological_process	0.0054461	1	41	414	1259	19222	ENSSSCG00000006588,ENSSSCG00000002494,ENSSSCG00000001539,ENSSSCG00000026211,ENSSSCG00000009865,ENSSSCG00000011364,ENSSSCG00000026459,ENSSSCG00000001420,ENSSSCG00000015234,ENSSSCG00000013262,ENSSSCG00000016673,ENSSSCG00000015122,ENSSSCG00000010224,ENSSSCG00000013627,ENSSSCG00000024604,ENSSSCG00000030378,ENSSSCG00000012269,ENSSSCG00000010762,ENSSSCG00000017497,ENSSSCG00000014339,ENSSSCG00000009742,…
	GO:0008630	intrinsic apoptotic signaling pathway in response to DNA damage	biological_process	0.0055545	1	6	414	75	19222	ENSSSCG00000001986,ENSSSCG00000027426,ENSSSCG00000005102,ENSSSCG00000030030,ENSSSCG00000000292,ENSSSCG00000011357
	GO:0009611	response to wounding	biological_process	0.0057006	1	17	414	396	19222	ENSSSCG00000017954,ENSSSCG00000011559,ENSSSCG00000000857,ENSSSCG00000011810,ENSSSCG00000004291,ENSSSCG00000016783,ENSSSCG00000006588,ENSSSCG00000001539,ENSSSCG00000000293,ENSSSCG00000006634,ENSSSCG00000028758,ENSSSCG00000030042,ENSSSCG00000012300,ENSSSCG00000006678,ENSSSCG00000010056,ENSSSCG00000017497,ENSSSCG00000007520
	GO:0007157	heterophilic cell-cell adhesion via plasma membrane cell adhesion molecules	biological_process	0.0058842	1	4	414	34	19222	ENSSSCG00000003061,ENSSSCG00000000293,ENSSSCG00000000224,ENSSSCG00000007797
	GO:0061572	actin filament bundle organization	biological_process	0.0059217	1	6	414	76	19222	ENSSSCG00000020756,ENSSSCG00000014817,ENSSSCG00000000111,ENSSSCG00000007334,ENSSSCG00000030378,ENSSSCG00000022075
	GO:0097190	apoptotic signaling pathway	biological_process	0.0059883	1	17	414	398	19222	ENSSSCG00000011357,ENSSSCG00000001539,ENSSSCG00000000857,ENSSSCG00000027426,ENSSSCG00000006588,ENSSSCG00000014339,ENSSSCG00000000292,ENSSSCG00000000705,ENSSSCG00000015815,ENSSSCG00000016267,ENSSSCG00000007768,ENSSSCG00000030030,ENSSSCG00000001986,ENSSSCG00000003331,ENSSSCG00000012944,ENSSSCG00000005102,ENSSSCG00000007334
	GO:0030425	dendrite	cellular_component	0.0062471	1	9	414	154	19222	ENSSSCG00000015122,ENSSSCG00000007768,ENSSSCG00000007520,ENSSSCG00000006453,ENSSSCG00000002014,ENSSSCG00000017229,ENSSSCG00000004764,ENSSSCG00000000292,ENSSSCG00000015234
	GO:0009986	cell surface	cellular_component	0.0062651	1	18	414	433	19222	ENSSSCG00000004291,ENSSSCG00000017747,ENSSSCG00000000293,ENSSSCG00000017392,ENSSSCG00000020657,ENSSSCG00000011559,ENSSSCG00000000705,ENSSSCG00000012787,ENSSSCG00000016673,ENSSSCG00000007797,ENSSSCG00000015122,ENSSSCG00000007768,ENSSSCG00000002927,ENSSSCG00000028758,ENSSSCG00000007836,ENSSSCG00000000405,ENSSSCG00000006678,ENSSSCG00000021867
	GO:0043567	regulation of insulin-like growth factor receptor signaling pathway	biological_process	0.0063264	1	3	414	18	19222	ENSSSCG00000016673,ENSSSCG00000017472,ENSSSCG00000000857
	GO:0051052	regulation of DNA metabolic process	biological_process	0.0064186	1	11	414	212	19222	ENSSSCG00000000857,ENSSSCG00000013496,ENSSSCG00000012915,ENSSSCG00000009556,ENSSSCG00000030030,ENSSSCG00000013304,ENSSSCG00000011531,ENSSSCG00000012300,ENSSSCG00000015815,ENSSSCG00000007334,ENSSSCG00000001420
	GO:0035630	bone mineralization involved in bone maturation	biological_process	0.0064732	1	2	414	6	19222	ENSSSCG00000020756,ENSSSCG00000000857
	GO:0043568	positive regulation of insulin-like growth factor receptor signaling pathway	biological_process	0.0064732	1	2	414	6	19222	ENSSSCG00000017472,ENSSSCG00000000857
	GO:0009125	nucleoside monophosphate catabolic process	biological_process	0.006539	1	2	414	6	19222	ENSSSCG00000004291,ENSSSCG00000018052
	GO:0043416	regulation of skeletal muscle tissue regeneration	biological_process	0.006546	1	2	414	6	19222	ENSSSCG00000001539,ENSSSCG00000017954
	GO:0001992	regulation of systemic arterial blood pressure by vasopressin	biological_process	0.0065531	1	2	414	6	19222	ENSSSCG00000021585,ENSSSCG00000012789
	GO:0004896	cytokine receptor activity	molecular_function	0.0071243	1	6	414	79	19222	ENSSSCG00000003801,ENSSSCG00000010968,ENSSSCG00000007973,ENSSSCG00000017392,ENSSSCG00000015085,ENSSSCG00000011559
	GO:0070613	regulation of protein processing	biological_process	0.0072374	1	4	414	36	19222	ENSSSCG00000025028,ENSSSCG00000012400,ENSSSCG00000007334,ENSSSCG00000021867
	GO:0023056	positive regulation of signaling	biological_process	0.0073175	1	32	414	940	19222	ENSSSCG00000000705,ENSSSCG00000007336,ENSSSCG00000014804,ENSSSCG00000015815,ENSSSCG00000016267,ENSSSCG00000003648,ENSSSCG00000012915,ENSSSCG00000009585,ENSSSCG00000008056,ENSSSCG00000011357,ENSSSCG00000025028,ENSSSCG00000027127,ENSSSCG00000014339,ENSSSCG00000000857,ENSSSCG00000027691,ENSSSCG00000003331,ENSSSCG00000017472,ENSSSCG00000028758,ENSSSCG00000007334,ENSSSCG00000007768,ENSSSCG00000015695,…
	GO:0016772	transferase activity, transferring phosphorus-containing groups	molecular_function	0.0074288	1	32	414	941	19222	ENSSSCG00000001573,ENSSSCG00000027629,ENSSSCG00000012116,ENSSSCG00000007788,ENSSSCG00000021472,ENSSSCG00000010861,ENSSSCG00000021235,ENSSSCG00000030378,ENSSSCG00000012269,ENSSSCG00000011389,ENSSSCG00000027994,ENSSSCG00000000185,ENSSSCG00000022741,ENSSSCG00000017497,ENSSSCG00000030474,ENSSSCG00000003000,ENSSSCG00000001239,ENSSSCG00000005347,ENSSSCG00000015815,ENSSSCG00000000203,ENSSSCG00000009742,…
	GO:0046887	positive regulation of hormone secretion	biological_process	0.0075638	1	5	414	57	19222	ENSSSCG00000016673,ENSSSCG00000015815,ENSSSCG00000024158,ENSSSCG00000007768,ENSSSCG00000007336
	GO:0048639	positive regulation of developmental growth	biological_process	0.0076146	1	7	414	105	19222	ENSSSCG00000001539,ENSSSCG00000006472,ENSSSCG00000016673,ENSSSCG00000030378,ENSSSCG00000017954,ENSSSCG00000015815,ENSSSCG00000000857
	GO:0046879	hormone secretion	biological_process	0.0076271	1	9	414	159	19222	ENSSSCG00000029781,ENSSSCG00000015815,ENSSSCG00000009865,ENSSSCG00000012269,ENSSSCG00000007336,ENSSSCG00000016673,ENSSSCG00000024158,ENSSSCG00000007768,ENSSSCG00000007520
	GO:0048519	negative regulation of biological process	biological_process	0.0077592	1	81	414	2904	19222	ENSSSCG00000009742,ENSSSCG00000016342,ENSSSCG00000025028,ENSSSCG00000000293,ENSSSCG00000012915,ENSSSCG00000009556,ENSSSCG00000015815,ENSSSCG00000003801,ENSSSCG00000012400,ENSSSCG00000016267,ENSSSCG00000004764,ENSSSCG00000000705,ENSSSCG00000013496,ENSSSCG00000009886,ENSSSCG00000006519,ENSSSCG00000007521,ENSSSCG00000010529,ENSSSCG00000012850,ENSSSCG00000004896,ENSSSCG00000028758,ENSSSCG00000007334,…
	GO:0040007	growth	biological_process	0.007827	1	22	414	581	19222	ENSSSCG00000016673,ENSSSCG00000008723,ENSSSCG00000007520,ENSSSCG00000009642,ENSSSCG00000013107,ENSSSCG00000021867,ENSSSCG00000017472,ENSSSCG00000028758,ENSSSCG00000030378,ENSSSCG00000008468,ENSSSCG00000017497,ENSSSCG00000000857,ENSSSCG00000009742,ENSSSCG00000012915,ENSSSCG00000006524,ENSSSCG00000001539,ENSSSCG00000014804,ENSSSCG00000029781,ENSSSCG00000006472,ENSSSCG00000015815,ENSSSCG00000017954,…
	GO:0006360	transcription from RNA polymerase I promoter	biological_process	0.0079326	1	4	414	37	19222	ENSSSCG00000017497,ENSSSCG00000021472,ENSSSCG00000001239,ENSSSCG00000005347
	GO:1903317	regulation of protein maturation	biological_process	0.0079798	1	4	414	37	19222	ENSSSCG00000025028,ENSSSCG00000012400,ENSSSCG00000007334,ENSSSCG00000021867
	GO:2001236	regulation of extrinsic apoptotic signaling pathway	biological_process	0.0080197	1	7	414	106	19222	ENSSSCG00000007768,ENSSSCG00000012944,ENSSSCG00000014339,ENSSSCG00000016267,ENSSSCG00000007334,ENSSSCG00000015815,ENSSSCG00000000857
	GO:0044711	single-organism biosynthetic process	biological_process	0.008058	1	33	414	984	19222	ENSSSCG00000007507,ENSSSCG00000017340,ENSSSCG00000007334,ENSSSCG00000013107,ENSSSCG00000006009,ENSSSCG00000006644,ENSSSCG00000006519,ENSSSCG00000017388,ENSSSCG00000010404,ENSSSCG00000015815,ENSSSCG00000008016,ENSSSCG00000028488,ENSSSCG00000003400,ENSSSCG00000000857,ENSSSCG00000000541,ENSSSCG00000010056,ENSSSCG00000006759,ENSSSCG00000027994,ENSSSCG00000000405,ENSSSCG00000013304,ENSSSCG00000017116,…
	GO:0045445	myoblast differentiation	biological_process	0.0080874	1	5	414	58	19222	ENSSSCG00000009865,ENSSSCG00000017954,ENSSSCG00000002028,ENSSSCG00000000857,ENSSSCG00000001539
	GO:0023051	regulation of signaling	biological_process	0.0081514	1	56	414	1883	19222	ENSSSCG00000027691,ENSSSCG00000003331,ENSSSCG00000012944,ENSSSCG00000022075,ENSSSCG00000007334,ENSSSCG00000028758,ENSSSCG00000004896,ENSSSCG00000017472,ENSSSCG00000007768,ENSSSCG00000015695,ENSSSCG00000010529,ENSSSCG00000011618,ENSSSCG00000001986,ENSSSCG00000012324,ENSSSCG00000006539,ENSSSCG00000027199,ENSSSCG00000000705,ENSSSCG00000007336,ENSSSCG00000006472,ENSSSCG00000014804,ENSSSCG00000016267,…
	GO:0042127	regulation of cell proliferation	biological_process	0.0081726	1	30	414	873	19222	ENSSSCG00000006297,ENSSSCG00000000705,ENSSSCG00000009865,ENSSSCG00000017954,ENSSSCG00000015815,ENSSSCG00000001539,ENSSSCG00000009556,ENSSSCG00000012915,ENSSSCG00000014339,ENSSSCG00000011810,ENSSSCG00000002494,ENSSSCG00000000857,ENSSSCG00000007932,ENSSSCG00000002792,ENSSSCG00000016323,ENSSSCG00000003331,ENSSSCG00000017497,ENSSSCG00000021867,ENSSSCG00000012300,ENSSSCG00000021235,ENSSSCG00000007334,…
	GO:0045662	negative regulation of myoblast differentiation	biological_process	0.00856	1	3	414	20	19222	ENSSSCG00000002028,ENSSSCG00000009865,ENSSSCG00000001539
	GO:0051537	2 iron, 2 sulfur cluster binding	molecular_function	0.0085886	1	3	414	20	19222	ENSSSCG00000000705,ENSSSCG00000010096,ENSSSCG00000029519
	GO:0051049	regulation of transport	biological_process	0.0088189	1	35	414	1066	19222	ENSSSCG00000006678,ENSSSCG00000007334,ENSSSCG00000008468,ENSSSCG00000013373,ENSSSCG00000011455,ENSSSCG00000027691,ENSSSCG00000000082,ENSSSCG00000013496,ENSSSCG00000007768,ENSSSCG00000007476,ENSSSCG00000015695,ENSSSCG00000010529,ENSSSCG00000014804,ENSSSCG00000012400,ENSSSCG00000015815,ENSSSCG00000024545,ENSSSCG00000007336,ENSSSCG00000011559,ENSSSCG00000022902,ENSSSCG00000004057,ENSSSCG00000000857,…
	GO:0031090	organelle membrane	cellular_component	0.0088779	1	42	414	1336	19222	ENSSSCG00000017177,ENSSSCG00000013004,ENSSSCG00000007803,ENSSSCG00000025021,ENSSSCG00000025284,ENSSSCG00000010096,ENSSSCG00000000111,ENSSSCG00000012292,ENSSSCG00000016673,ENSSSCG00000017497,ENSSSCG00000022348,ENSSSCG00000025973,ENSSSCG00000005102,ENSSSCG00000014819,ENSSSCG00000000405,ENSSSCG00000008056,ENSSSCG00000013475,ENSSSCG00000012660,ENSSSCG00000017747,ENSSSCG00000003648,ENSSSCG00000028762,…
	GO:1900745	positive regulation of p38MAPK cascade	biological_process	0.0089672	1	2	414	7	19222	ENSSSCG00000022689,ENSSSCG00000009585
	GO:2000291	regulation of myoblast proliferation	biological_process	0.0090364	1	2	414	7	19222	ENSSSCG00000017954,ENSSSCG00000001539
	GO:1901642	nucleoside transmembrane transport	biological_process	0.0090481	1	2	414	7	19222	ENSSSCG00000027768,ENSSSCG00000010277
	GO:0031005	filamin binding	molecular_function	0.0090481	1	2	414	7	19222	ENSSSCG00000010762,ENSSSCG00000020756
	GO:1902894	negative regulation of pri-miRNA transcription from RNA polymerase II promoter	biological_process	0.0090481	1	2	414	7	19222	ENSSSCG00000001539,ENSSSCG00000001986
	GO:0021761	limbic system development	biological_process	0.0093688	1	5	414	60	19222	ENSSSCG00000015234,ENSSSCG00000015695,ENSSSCG00000024604,ENSSSCG00000009865,ENSSSCG00000015815
	GO:1903036	positive regulation of response to wounding	biological_process	0.0095074	1	6	414	84	19222	ENSSSCG00000028758,ENSSSCG00000017954,ENSSSCG00000006588,ENSSSCG00000006678,ENSSSCG00000011559,ENSSSCG00000001539
	GO:0090277	positive regulation of peptide hormone secretion	biological_process	0.0096207	1	4	414	39	19222	ENSSSCG00000007768,ENSSSCG00000007336,ENSSSCG00000016673,ENSSSCG00000024158
	GO:0008283	cell proliferation	biological_process	0.0096602	1	36	414	1111	19222	ENSSSCG00000007932,ENSSSCG00000000857,ENSSSCG00000014339,ENSSSCG00000012915,ENSSSCG00000009556,ENSSSCG00000015815,ENSSSCG00000000705,ENSSSCG00000006297,ENSSSCG00000013496,ENSSSCG00000006539,ENSSSCG00000011618,ENSSSCG00000010529,ENSSSCG00000007768,ENSSSCG00000012850,ENSSSCG00000017338,ENSSSCG00000017472,ENSSSCG00000007334,ENSSSCG00000001544,ENSSSCG00000011531,ENSSSCG00000021867,ENSSSCG00000013107,…
	GO:0019897	extrinsic component of plasma membrane	cellular_component	0.009721	1	7	414	110	19222	ENSSSCG00000007520,ENSSSCG00000013473,ENSSSCG00000004057,ENSSSCG00000014339,ENSSSCG00000007334,ENSSSCG00000021235,ENSSSCG00000012269
	GO:0042246	tissue regeneration	biological_process	0.0098361	1	3	414	21	19222	ENSSSCG00000017954,ENSSSCG00000000857,ENSSSCG00000001539
