# Supplementary material for: Identification of MicroRNAs Regulating Clostridium perfringens Type C Infection in the Spleen of Diarrheic Piglets
Source: Curr Issues Mol Biol. 2023 Apr 6;45(4):3193–207. doi: 10.3390/cimb45040208 (PMC10136749; doi:10.3390/cimb45040208)
Supplement: Supplementary file 1 [file cimb-45-00208-s001.zip › Supplementary Table S8 KEGG pathway functional enrichment of predicted target genes of differentially expressed miRNAs in SS vs SC, SR vs SC, and SR vs SS.xls]

## Sheet: Sheet1
##Databases: KEGG PATHWAY
##Statistical test method: hypergeometric test / Fisher's exact test
##FDR correction method: Benjamini and Hochberg
		#Term	Database	ID	Input number	Background number	P-Value	Corrected P-Value	Gene
	SSvsSC	Hypertrophic cardiomyopathy (HCM)	KEGG PATHWAY	ssc05410	4	78	0.00740984	0.759976	ENSSSCG00000000857|ENSSSCG00000017510|ENSSSCG00000011455|ENSSSCG00000000185
		Inositol phosphate metabolism	KEGG PATHWAY	ssc00562	3	57	0.018753	0.759976	ENSSSCG00000017338|ENSSSCG00000030474|ENSSSCG00000021649
		Oxytocin signaling pathway	KEGG PATHWAY	ssc04921	5	161	0.0202438	0.759976	ENSSSCG00000001986|ENSSSCG00000017510|ENSSSCG00000011455|ENSSSCG00000000185|ENSSSCG00000021585
		Nicotinate and nicotinamide metabolism	KEGG PATHWAY	ssc00760	2	25	0.0262837	0.759976	ENSSSCG00000018052|ENSSSCG00000003400
		FoxO signaling pathway	KEGG PATHWAY	ssc04068	4	133	0.0401558	0.759976	ENSSSCG00000009585|ENSSSCG00000000857|ENSSSCG00000011810|ENSSSCG00000000185
		Phosphatidylinositol signaling system	KEGG PATHWAY	ssc04070	3	79	0.0418461	0.759976	ENSSSCG00000017338|ENSSSCG00000030474|ENSSSCG00000021649
		Dilated cardiomyopathy	KEGG PATHWAY	ssc05414	3	84	0.0484364	0.759976	ENSSSCG00000000857|ENSSSCG00000017510|ENSSSCG00000011455
		Regulation of autophagy	KEGG PATHWAY	ssc04140	2	38	0.0539837	0.759976	ENSSSCG00000009742|ENSSSCG00000014819
		Ether lipid metabolism	KEGG PATHWAY	ssc00565	2	41	0.0613779	0.759976	ENSSSCG00000026914|ENSSSCG00000002235
		Vasopressin-regulated water reabsorption	KEGG PATHWAY	ssc04962	2	43	0.0664876	0.759976	ENSSSCG00000007768|ENSSSCG00000012789
		Synthesis and degradation of ketone bodies	KEGG PATHWAY	ssc00072	1	8	0.0812198	0.759976	ENSSSCG00000024109
		Ovarian steroidogenesis	KEGG PATHWAY	ssc04913	2	51	0.0882195	0.759976	ENSSSCG00000000857|ENSSSCG00000021406
		MAPK signaling pathway	KEGG PATHWAY	ssc04010	5	249	0.0912086	0.759976	ENSSSCG00000009585|ENSSSCG00000015815|ENSSSCG00000017510|ENSSSCG00000013358|ENSSSCG00000011455
		Acute myeloid leukemia	KEGG PATHWAY	ssc05221	2	54	0.0968446	0.759976	ENSSSCG00000013237|ENSSSCG00000001573
		mTOR signaling pathway	KEGG PATHWAY	ssc04150	2	60	0.114758	0.759976	ENSSSCG00000009742|ENSSSCG00000000857
		Glioma	KEGG PATHWAY	ssc05214	2	61	0.117822	0.759976	ENSSSCG00000006539|ENSSSCG00000000857
		Signaling pathways regulating pluripotency of stem cells	KEGG PATHWAY	ssc04550	3	132	0.133504	0.759976	ENSSSCG00000009865|ENSSSCG00000015815|ENSSSCG00000000857
		Endocytosis	KEGG PATHWAY	ssc04144	4	206	0.13525	0.759976	ENSSSCG00000012324|ENSSSCG00000027606|ENSSSCG00000017747|ENSSSCG00000014817
		Arrhythmogenic right ventricular cardiomyopathy (ARVC)	KEGG PATHWAY	ssc05412	2	67	0.136609	0.759976	ENSSSCG00000017510|ENSSSCG00000011455
		Melanoma	KEGG PATHWAY	ssc05218	2	69	0.143012	0.759976	ENSSSCG00000015815|ENSSSCG00000000857
	SRvsSC	Glyoxylate and dicarboxylate metabolism	KEGG PATHWAY	ssc00630	2	23	0.0160921	0.697472	ENSSSCG00000000064|ENSSSCG00000003940
		Nicotinate and nicotinamide metabolism	KEGG PATHWAY	ssc00760	2	25	0.0186377	0.697472	ENSSSCG00000004291|ENSSSCG00000003400
		Endocytosis	KEGG PATHWAY	ssc04144	5	206	0.0249952	0.697472	ENSSSCG00000027606|ENSSSCG00000017747|ENSSSCG00000028762|ENSSSCG00000003863|ENSSSCG00000014817
		ECM-receptor interaction	KEGG PATHWAY	ssc04512	3	82	0.0288226	0.697472	ENSSSCG00000024682|ENSSSCG00000000293|ENSSSCG00000030732
		Nucleotide excision repair	KEGG PATHWAY	ssc03420	2	44	0.0499395	0.697472	ENSSSCG00000009556|ENSSSCG00000017822
		Ovarian steroidogenesis	KEGG PATHWAY	ssc04913	2	51	0.0642044	0.697472	ENSSSCG00000000857|ENSSSCG00000010404
		Axon guidance	KEGG PATHWAY	ssc04360	3	119	0.0701794	0.697472	ENSSSCG00000012787|ENSSSCG00000001986|ENSSSCG00000030378
		mTOR signaling pathway	KEGG PATHWAY	ssc04150	2	60	0.0842527	0.697472	ENSSSCG00000009742|ENSSSCG00000000857
		FoxO signaling pathway	KEGG PATHWAY	ssc04068	3	133	0.0902666	0.697472	ENSSSCG00000009585|ENSSSCG00000000857|ENSSSCG00000011810
		Arrhythmogenic right ventricular cardiomyopathy (ARVC)	KEGG PATHWAY	ssc05412	2	67	0.100971	0.697472	ENSSSCG00000014339|ENSSSCG00000000293
		Phagosome	KEGG PATHWAY	ssc04145	3	147	0.112451	0.697472	ENSSSCG00000000293|ENSSSCG00000017300|ENSSSCG00000007523
		Bacterial invasion of epithelial cells	KEGG PATHWAY	ssc05100	2	73	0.115961	0.697472	ENSSSCG00000014339|ENSSSCG00000000293
		p53 signaling pathway	KEGG PATHWAY	ssc04115	2	73	0.115961	0.697472	ENSSSCG00000009585|ENSSSCG00000000857
		Primary bile acid biosynthesis	KEGG PATHWAY	ssc00120	1	16	0.124515	0.697472	ENSSSCG00000001718
		Hypertrophic cardiomyopathy (HCM)	KEGG PATHWAY	ssc05410	2	78	0.128852	0.697472	ENSSSCG00000000857|ENSSSCG00000000293
		Protein digestion and absorption	KEGG PATHWAY	ssc04974	2	80	0.134099	0.697472	ENSSSCG00000008449|ENSSSCG00000021131
		2-Oxocarboxylic acid metabolism	KEGG PATHWAY	ssc01210	1	18	0.13811	0.697472	ENSSSCG00000000064
		One carbon pool by folate	KEGG PATHWAY	ssc00670	1	18	0.13811	0.697472	ENSSSCG00000027926
		Ribosome biogenesis in eukaryotes	KEGG PATHWAY	ssc03008	2	83	0.142059	0.697472	ENSSSCG00000030272|ENSSSCG00000013304
		Glycerophospholipid metabolism	KEGG PATHWAY	ssc00564	2	83	0.142059	0.697472	ENSSSCG00000027994|ENSSSCG00000017116
	SRvsSS	Inositol phosphate metabolism	KEGG PATHWAY	ssc00562	6	57	0.00581987	0.759417	ENSSSCG00000017338|ENSSSCG00000030474|ENSSSCG00000027629|ENSSSCG00000002457|ENSSSCG00000003000|ENSSSCG00000021649
		RNA polymerase	KEGG PATHWAY	ssc03020	4	34	0.0165572	0.759417	ENSSSCG00000001239|ENSSSCG00000000063|ENSSSCG00000021472|ENSSSCG00000005347
		Hypertrophic cardiomyopathy (HCM)	KEGG PATHWAY	ssc05410	6	78	0.0221497	0.759417	ENSSSCG00000000185|ENSSSCG00000000293|ENSSSCG00000017510|ENSSSCG00000011455|ENSSSCG00000000857|ENSSSCG00000017583
		Phosphatidylinositol signaling system	KEGG PATHWAY	ssc04070	6	79	0.0233277	0.759417	ENSSSCG00000017338|ENSSSCG00000030474|ENSSSCG00000027629|ENSSSCG00000002457|ENSSSCG00000003000|ENSSSCG00000021649
		ECM-receptor interaction	KEGG PATHWAY	ssc04512	6	82	0.0271114	0.759417	ENSSSCG00000027801|ENSSSCG00000030732|ENSSSCG00000006666|ENSSSCG00000000293|ENSSSCG00000006524|ENSSSCG00000024682
		Glycerophospholipid metabolism	KEGG PATHWAY	ssc00564	6	83	0.0284576	0.759417	ENSSSCG00000027994|ENSSSCG00000026914|ENSSSCG00000002235|ENSSSCG00000027629|ENSSSCG00000017116|ENSSSCG00000013572
		Calcium signaling pathway	KEGG PATHWAY	ssc04020	10	182	0.0289606	0.759417	ENSSSCG00000024545|ENSSSCG00000017338|ENSSSCG00000003000|ENSSSCG00000011455|ENSSSCG00000021585|ENSSSCG00000007788|ENSSSCG00000017229|ENSSSCG00000017497|ENSSSCG00000000082|ENSSSCG00000013473
		Vasopressin-regulated water reabsorption	KEGG PATHWAY	ssc04962	4	43	0.0333788	0.759417	ENSSSCG00000010991|ENSSSCG00000007768|ENSSSCG00000013501|ENSSSCG00000012789
		Nicotinate and nicotinamide metabolism	KEGG PATHWAY	ssc00760	3	25	0.0353188	0.759417	ENSSSCG00000004291|ENSSSCG00000018052|ENSSSCG00000003400
		Arrhythmogenic right ventricular cardiomyopathy (ARVC)	KEGG PATHWAY	ssc05412	5	67	0.0392842	0.759417	ENSSSCG00000017583|ENSSSCG00000017510|ENSSSCG00000014339|ENSSSCG00000000293|ENSSSCG00000011455
		Focal adhesion	KEGG PATHWAY	ssc04510	10	194	0.0411507	0.759417	ENSSSCG00000027801|ENSSSCG00000025028|ENSSSCG00000007334|ENSSSCG00000016578|ENSSSCG00000000293|ENSSSCG00000000857|ENSSSCG00000006524|ENSSSCG00000017497|ENSSSCG00000024682|ENSSSCG00000006539
		Pyrimidine metabolism	KEGG PATHWAY	ssc00240	6	101	0.0604326	0.910901	ENSSSCG00000005347|ENSSSCG00000004291|ENSSSCG00000001239|ENSSSCG00000018052|ENSSSCG00000000063|ENSSSCG00000021472
		Acute myeloid leukemia	KEGG PATHWAY	ssc05221	4	54	0.0637782	0.910901	ENSSSCG00000001539|ENSSSCG00000027127|ENSSSCG00000013237|ENSSSCG00000001573
		FoxO signaling pathway	KEGG PATHWAY	ssc04068	7	133	0.0731602	0.910901	ENSSSCG00000011810|ENSSSCG00000000185|ENSSSCG00000027127|ENSSSCG00000009585|ENSSSCG00000000857|ENSSSCG00000007507|ENSSSCG00000022689
		Oxytocin signaling pathway	KEGG PATHWAY	ssc04921	8	161	0.0744769	0.910901	ENSSSCG00000007334|ENSSSCG00000001986|ENSSSCG00000027127|ENSSSCG00000000185|ENSSSCG00000017510|ENSSSCG00000025467|ENSSSCG00000011455|ENSSSCG00000021585
		Proteoglycans in cancer	KEGG PATHWAY	ssc05205	9	192	0.0799736	0.910901	ENSSSCG00000027801|ENSSSCG00000016578|ENSSSCG00000007334|ENSSSCG00000027127|ENSSSCG00000015815|ENSSSCG00000000293|ENSSSCG00000000857|ENSSSCG00000017497|ENSSSCG00000024682
		Dilated cardiomyopathy	KEGG PATHWAY	ssc05414	5	84	0.0821784	0.910901	ENSSSCG00000017583|ENSSSCG00000017510|ENSSSCG00000000857|ENSSSCG00000000293|ENSSSCG00000011455
		Prostate cancer	KEGG PATHWAY	ssc05215	5	85	0.0852567	0.910901	ENSSSCG00000017497|ENSSSCG00000027127|ENSSSCG00000015815|ENSSSCG00000000857|ENSSSCG00000013501
		Hematopoietic cell lineage	KEGG PATHWAY	ssc04640	5	85	0.0852567	0.910901	ENSSSCG00000007973|ENSSSCG00000010968|ENSSSCG00000006678|ENSSSCG00000000293|ENSSSCG00000030732
		Arachidonic acid metabolism	KEGG PATHWAY	ssc00590	4	62	0.0925451	0.926509	ENSSSCG00000001214|ENSSSCG00000026914|ENSSSCG00000010404|ENSSSCG00000028488
